# Supplementary material for: Genome-wide identification, evolution and expression analysis of the aspartic protease gene family during rapid growth of moso bamboo (Phyllostachys edulis) shoots
Source: BMC Genomics. 2021 Jan 10;22:45. doi: 10.1186/s12864-020-07290-7 (PMC7798191; doi:10.1186/s12864-020-07290-7)
Supplement: Supplementary file 1 — Additional file 1: Table S1. The information of AP family genes in Phyllostachys edulis. [file 12864_2020_7290_MOESM1_ESM.xlsx]

## Sheet: Sheet1
Table S1. The information of AP family genes in Phyllostachys edulis.
Name	Gene ID	Category	Chromosome	Start	End	CDS length	protein length	molecular weight(Da)	isoelectric point	catalytic sequence motifs Ⅰ	catalytic sequence motifs Ⅱ	CDS	AA
PhAP88.5	PH02Gene00186.t1	A	15	54582076	54583040	561	186	20335.1	4.55	DTG	DSG	ATGGAGGCAACCCATGAAACCAACATAACTTTTATCATTGGAAAGTTTGATGGTATACTTGGCCTTGGATTTCCCGACATCTATGTGGGAGGAGCCCCTCCAATTTGGCAGAGCATGAAAGAGCTCAGACTGATTGCGAAGGATGTCTTCTCATTTTGGCTTAACCGTGACCCTGATGCATCCACTGGAGGTGAGCTTGTCTTCGGTGGTGTAGACCCAAAACAGTACAAGGGGAGCCATACATATGTTCCTGTTACTCGCAAAGGCTACTGGCAGTTTGACATGGGGGATCTTATTATTGATGGCCACTCAACTATCTTCTGTGCTGGTGGTTACGTTGCTATTGTTGACTCAGGGACTTCACTGCTCGCCGGCCCAACAACCATAGTGGCTCAAGTG…	MEATHETNITFIIGKFDGILGLGFPDIYVGGAPPIWQSMKELRLIAKDVFSFWLNRDPDASTGGELVFGGVDPKQYKGSHTYVPVTRKGYWQFDMGDLIIDGHSTIFCAGGYVAIVDSGTSLLAGPTTIVAQVNHAIGAEGIISTECKEVVREYGEMILDLLIAQTSPQKVCTQIGLRVFDDFFHE
PhAP44/90.1	PH02Gene01338.t1	A	7	48223002	48227875	1527	508	54334.5	5.16	DTG	DSG	ATGGGAACCCGCAGCGTCGCCTTGGTGTTCCTCGCGGCCGTGCTGTTACA AACTCTCCTCCCGGCGTTGTCGGCGGAGGGTTTGGTGCGGATCGTGCTGA AGAAGCGGCCCATCGACCAGAACAGCCGCGTCGCCACGCGCCTCTCCGGC GAGGAGGGGCAGCGCCGGCAGGGACTCCGCGGCGCCAACTCCCTGGGCGC TGGTGGTGAGGGCGACATCATCGCGCTGAAGAACTACATGAACGCGCAGT ACTTTGGGGAGATCGGCGTCGGCACGCCGGCGCAGAAGTTCACCGTCATC TTCGACACCGGCAGCTCCAACCTCTGGGTGCCGTCCTCCAAGTGCTACTT CTCGATTGCTTGCTATTTCCACTCGCGCTACAAGTCGGGGCA…	MGTRSVALVFLAAVLLQTLLPALSAEGLVRIVLKKRPIDQNSRVATRLSGEEGQRRQGLRGANSLGAGGEGDIIALKNYMNAQYFGEIGVGTPAQKFTVIFDTGSSNLWVPSSKCYFSIACYFHSRYKSGQSSSYKKNGKPADIHYGTGAISGFFSEDSVKVGDLVVKDQEFIEATREPGLTFMVAKFDGILGLGFEEISVGNAVPVWYNMVEQGLISDPVFSFWFNRHADEGEGGEIVFGGMDPSHYKGNHTYVPVTQKGYWQFEMGDVLIGGKSTGFCAGGCAAIADSGTSLLAGPTAIITEINEKIGATGVVSQECKTVVSQYGQQILDLLLAETQPAKICSQVGLCTFDGTHGVSAGIQSVVDDVAGKSNDLHSDAMCNACEMAVVWMQNQLAQN…
PhAP44/90.2	PH02Gene04233.t1	A	9	61980654	61990063	1560	519	55534.1	5.3	DTG	DSG	ATGCTCCTCTTGCTCCTGCCCCCGGTCTCTGATCGCGCAACCATGGGAAC CCGCAGCGTCGCCTTGATGCTCCTCGCGGCCGTGCTGCTCCAAACCCTCC TCCCCGCGTCGACGGCAGAAGGTTTGGTGCGCATCGCGCTGAAGAAGCGG CCGATCGACGAGAACAGCCGCGTTGCCACGCGCCTCTCTGGCGAGGAGGG GCAGCGCCTCCGCGGCGCCAACTCCCTGGGCGCTGGGGGTGAGGGGGACA TCATCGCACTGAAGAACTACATGAACGCGCAGTACTTTGGGGAGATCGGC ATCGGCACGCCGGCGCAGAAGTTCACTGTCATCTTCGATACCGGCAGCTC CAACCTCTGGGTCCCGTCCTCCAAGTGCTACTTCTCGATTGC…	MLLLLLPPVSDRATMGTRSVALMLLAAVLLQTLLPASTAEGLVRIALKKRPIDENSRVATRLSGEEGQRLRGANSLGAGGEGDIIALKNYMNAQYFGEIGIGTPAQKFTVIFDTGSSNLWVPSSKCYFSIACYFHSRYKSGQSSTYKKNGKPADIHYGTGAISGVFSEDSVTVGDLVVKDQEFIEATREPSITFMVAKFDGILGLGFQEISVGNAVPVWYKMVEQGLISDPVFSFWFNRHADEGQGGEIVFGGMDPSHYKGNHTYVPVTQKGYWQFEMGDVLIGGKSTGFCVGGCSAIADSGTSLLAGPTAIITEINEKIGATGVVSQECKTVVSQYGQQILDLLLAETQPAKICSQVGLCTFDGTHGVSAGIQSVVDDEAGKLNGLHSDAMCNACEMA…
PhAP41.1	PH02Gene04314.t1	A	18	3879920	3883639	1491	496	54238.7	6.5	DTG	DSG	ATGGGGCAGAGGCATATTTTGTTGGCGACTGCTTGTTTGTGGGCTCTTTC GTGCGCCTTGCTGCTTGATGCTTCCACTGACGGGTTGCTAAGAATCAACC TGAACAAGAAGAGGTTGGACTACGAAGCTCTGGCTGCCGCCAAGTTGGCG AGGCAAGACAGCCGCCGTCTGAAGATCAGCAGTTCAAACAGTGATGTTGT ACCTCTGGTGGACTACCTCAACACCCAGTACTTTGGGGTGATCGGCATTG GCACCCCGCCACAGAATTTCACGGTGATATTCGACACTGGGAGCTCCAAC CTGTGGGTTCCTTCGTCGAAATGCTATTTTTCGATAGCATGCTACTTACA CCACAGATACAAGTCGAGCAAGTCAAGCACTTACAAAGCAGA…	MGQRHILLATACLWALSCALLLDASTDGLLRINLNKKRLDYEALAAAKLA RQDSRRLKISSSNSDVVPLVDYLNTQYFGVIGIGTPPQNFTVIFDTGSSN LWVPSSKCYFSIACYLHHRYKSSKSSTYKADGETCEITYGSGSVSGFFSK DNVLVGDLVVKKQKFIETIRETSVTFILGKFDGILGLGFPEISVGKAPPI WQSLQEQKLLADNVFSFWLNRDPDASSGGELVFGGMDSKHYKGYHTYVPV TRKGYWQFNMGDLLIDGHSTGFCAKGCAAIVDSGTSLLSGPTAIVAQVNH AIGAEGIISTECKEVVSEYGEMILDLLVAQTDPKRVCSQVGLCMFDGTNY VSNGIESVVDKENVGSDVMCSACKMAVVWIENQLHVNKTKEL…
PhAP88.2	PH02Gene16339.t1	A	24	43277636	43284869	486	161	17814.9	5.72	-	DSG	ATGCAAAAGCAGAAGTTGCTTGGAGATGATGGCTTCTCATTCTGGCTGAA CCGAAATGCTGATGCATCTTCTGGTGCTGAGCTCGTCTTTGGTGGCATGG ACCCGAAACAATATAACGGAGACCACACTAATGTTCCTTTCACTCGAAAT GGTTACTGGCGGTTCAACATGGGGGATCTACTTATTGATGGCCAGTCAAC TGGCTTCTGTGCCAAAGGATGCGCTGCTATTGTGGACTCTGGGACTTCCT TGCCTGCTGATCCAACAGCTATAGTTGCTCAGGTGAACCATGCAATTGGG GCTGAGGGCATTATCAGCACAGAATGCAAAGAGAAGAAACCTTCTCAAGA GTGGCATGTTGGCTGTAAATTGGTATATGAACTCTTTACGGA…	MQKQKLLGDDGFSFWLNRNADASSGAELVFGGMDPKQYNGDHTNVPFTRN GYWRFNMGDLLIDGQSTGFCAKGCAAIVDSGTSLPADPTAIVAQVNHAIG AEGIISTECKEKKPSQEWHVGCKLVYELFTDTLASRLKRERKKKWDEENQ EAISEALKQLN
PhAP88.7	PH02Gene24663.t1	A	16	92733989	92736838	1509	502	55073.4	6.44	DTG	DSG	ATGGGGCAGAAGCATCTTTTGTTGGTCACTTGCTTATGGACTCTATCATG TGCCTTGCTGCTTCATGCTTCCTCTGATGGGTCGCTAAGAATCAACCTGA ACAAGAAGAGGCTAGACAAGGAAACTTTGACTGCTGCAAAATTGGCAAGG CAGGAGAGCCGCCATCTGAGGTCCGATGGCTCTCGCCACTATCTTGGCGT TTCAAGTGATGACATAGTTCCTTTGGACAACTACCTGGACACTCAGTACT TTGGAGAGATTGGCATCGGCACGCCACCGCAGAATTTCACTGTGATATTC GACACTGGAAGCTCCAACTTGTGGGTTCCGTCGTCAAAATGTTATTTTTC AATAGCATGCTACTTACACCACAGATACAAGTCAACCAAGTC…	MGQKHLLLVTCLWTLSCALLLHASSDGSLRINLNKKRLDKETLTAAKLAR QESRHLRSDGSRHYLGVSSDDIVPLDNYLDTQYFGEIGIGTPPQNFTVIF DTGSSNLWVPSSKCYFSIACYLHHRYKSTKSSTYKKNGETCTITYGSGSI AGFFSEDSVLVGDLVVKNQKFIETTRETSVTFIIGKFDGILGLGFPQISV GGAPPIWQSMKEQKLIAKDGFSFWLNRDPDASTGGELVFGAVDPKHYKGS HTYVPVTRKGYWQFDMGDLIIDGHSTGFCAGGCAAIVDSGTSLLAGPTTI VAQVNHAIGAEGIISTECKEVVREYGEMIIDLLIAQTSPQKVCTQIGLCV FDGTHSVSNQIESVVEKEKRGSDLFCTACEMTVVWIQNQLRE…
PhAP9.1	PH02Gene29242.t1	A	16	53166363	53175943	1998	665	71790.6	6.42	DTG	DSG	ATGGGGCGGGCCGAGCCAGGGAGTTGGCGCAAGGAGGAGCTGGGCACCCC GCGAGGACTGCTGAGAGGGAGTAGCCTGGGCGGAGCGGAGCTCACAGGCA CGAGCCACCAGGGACGTGGGCAGCTGCGGGCTGGTGGAGAGGCGAGGAGA TGGAAGGGAGGCGAGGGGCAACATCGAGAGGCGGCGGTGGAGGAAGAAAG AGGGAGCGGCGACAGTTGGGGGAGATCTGGCGGGCGGCATGGGAGGAAGA GAGCATCTGAGGCAGCGCACGCAGGGCATTCTCGTTTTTTCAACTTTGCA ACCGCCTCTTCCCGAAGCGGAATGGGGCATACAACTTGTGGGCCCTGTAT CCTTGTCTCCATACTCTTCGTGTTGAGTGTTCCTGCATCCGC…	MGRAEPGSWRKEELGTPRGLLRGSSLGGAELTGTSHQGRGQLRAGGEARR WKGGEGQHREAAVEEERGSGDSWGRSGGRHGRKRASEAAHAGHSRFFNFA TASSRSGMGHTTCGPCILVSILFVLSVPASAENDGLFRIALKKAPKMGGI YGELMPKSRMENKAALGYAGVRLSSAAGRKVDPVREAINQVRVQEQRMFV EAAAMEQKHKYYWSYNGLRENGSLHDSQENIIALKNYMNAQYFGKIGVGC PPQNFTVIFDTGSSNIWVPSAKCIFSLACFFHPKYESRQSSTYKENGTPA SIHYGTGAISGFFSEDQVTIGGLVVQNQEFIEATHEPGLTFLAAKFDGIL GLGFKEISVEGSVPVWYNMIEQGLVKEPVFSFWLSRNANDED…
PhAP88.4	PH02Gene34861.t1	A	14	36630096	36632398	690	229	25551.6	7.02	PYK	DSG	ATGTTGCCCATCTCAAACCATCTGACGGTGCCTCTGAAGCAAATCAATTG GCTGCTCATCTTACAGGAATACACAGTGCCATCAAGATGCTCAATAGCAG CGTCCGTACTATCCATCAATATCTTGTTGCCATACAAAGAGGTGATATTC CACTGGATGATTCACTGCTTAGACAAGTCTCAAGCCTTATCTCTGTGGGA GAAGCCCCTCCAATTTGAGCATGAAAGAGCAGAAACTGACTGCGAAGTAT GTCTTCATTTTTGTCTTAAACGTGATCCTGATACATTCCCTGGAGGTGAG CTTGTCTTCGTTGGTGTATACCCAAAACACTACAAGAGGAACCATACATA TGTTCCTTCTACTCGCAAAGGCTACTGCCAGTTTGACATGGG…	MLPISNHLTVPLKQINWLLILQEYTVPSRCSIAASVLSINILLPYKEVIF HWMIHCLDKSQALSLWEKPLQFEHERAETDCEVCLHFCLKRDPDTFPGGE LVFVGVYPKHYKRNHTYVPSTRKGYCQFDMGDLIIDGHSTGFCAGGCAAI VDSGTSLLTGPATIVVQVDHAIGADGIISTKCKVVREYGEMLIDLLIAQT NLQKVRTQIGLCVFDGTHSVRKMLITAYT
PhAP41.2	PH02Gene35825.t1	A	8	67855976	67858258	1359	452	49346.9	5.88	DTG	DSG	ATGGGGCGGAGGCATCTTTTGTTGGCGACTGCTTGTTTGTGGGCTATTTC ATGCGCCTTGCTGCTTGATGCTTCCGCTGACGGGTTGCTACGAATCAACC TGAACAAGAAGAGGTTGGACTACGAAGCTCTGGCAGCCGCAAAGTTGGCG AGGCAGGACAGCCGCCGTCTGAAGATCAGCAGTTCGAACAGTGACGTTGT ACCTCTTGTTGACTACCTCAACACTCAGTACTTTGGGGTGATCGGCGTTG GCACCCCGCCGCAGAATTTCACGGTGATATTCGACACTGGGAGCTCCAAC CTGTGGGTTCCTTCGTCGAAATGCTATTTTTCGATAGCATGCTACTTACA CCACAGATACAAGTCGAGCAAGTCGAGCACTTACAAAGCAGA…	MGRRHLLLATACLWAISCALLLDASADGLLRINLNKKRLDYEALAAAKLA RQDSRRLKISSSNSDVVPLVDYLNTQYFGVIGVGTPPQNFTVIFDTGSSN LWVPSSKCYFSIACYLHHRYKSSKSSTYKADGETCKITYGSGSVSGFFSE DGVLVGDLVVKKQKFIETTRETSVTFIIGKFDGILGLGFPEISVGKAPPI WQSMQTQKLLEDDVFSFWLNRDADASSGGELIFGGMDPKHYNGDHTYVPV TRKGYWQFNMVDLLIDGQSTGFCAKGCAAIVDSGTSLLAGPTAIVAQVNH AIGAEGIISTECKEVVSEYGEMILNLLIAQTDPQRVCSQVGLCMFDGTHS VSNGIESVVDKENVGSDVMCSACQMAVVWIENQLRENKTKEL…
PhAP10.1	PH02Gene38506.t1	A	16	48251417	48258598	1551	516	54762.8	6.41	DTG	DSG	ATGGGAACCGGCCGCGTCGCGCTCCACTTCCTCCTCTCCGCCGTCCTGCT CCAGGCCCTCCTCGCCGCGCCGGTGGAGGGCTTGGTCCGTGTCGCGCTGA AGAAGCGGCCGGCCGACGGGAACGGCCGCGTCACCGGAGAGGATGCCCAG CGCCTCCTCGCGCGGCGGCACGGCCTCCGCTGCAACGGCGCCGCCGGCTC CTCCTCGAAGGCGGCGGCGGCGGCCGCCGCGGAGGGCGACATCGTGGCGC TGAAGAACTACCTCAACGCGCAGTACTACGGCGAGGTCGGCGTCGGCACG CCACCGCAGAAGTTCACCGTCATCTTCGACACCGGCAGCTCCAACCTCTG GGTGCCCTCCTCCAAGTGCTACTTCTCGATTGCGTGTTACTT…	MGTGRVALHFLLSAVLLQALLAAPVEGLVRVALKKRPADGNGRVTGEDAQ RLLARRHGLRCNGAAGSSSKAAAAAAAEGDIVALKNYLNAQYYGEVGVGT PPQKFTVIFDTGSSNLWVPSSKCYFSIACYFHPRYKSGQSSTYKKNGKTA AIHYGTGAISGYFSQDSVNVGGVVVKNQDFIEATREPSITFMVAKFDGIL GLGFKEISVGDAVPVWYNMVSQGLVGDPVFSFWFNRHSDEGQGGEIVFGG IDPNHYRGNHTYVPVTRKGYWQFDMGDVLIGGKSTGFCAAGCAAIADSGT SLLAGPTAIITQINEKIGAAGVVSQECKAVVSQYGQQILDLLLAETQPAK ICSSVGLCTFDGTHGVSSGIRSVVDEEVGNSNGLFSNATCNT…
PhAP9.2	PH02Gene39278.t1	A	14	41783116	41787643	1677	558	60925.7	4.99	DTG	DSG	ATGGGGCATAGAACTTGTGGGACCTGTATCCTTGTCTTCACACTCTTCGT GTTGAGTGTGCTTGCATCCGCTGAAAACGATGGGCTGTTCCGTATCGCGT TGAAGAAGACACCAATAATGGAAAGCGTCTATGGTGAACTAATGCCAAAG ACTACAATGGAGAAGAAAGCTGCACTTGGGTATGCTGGCGTCAGGTTAAG TAGCGCATCAGGGAGAGAGCTTGATCTAGTGAGGGAAGCAATTAACCAGG TTCGTGTACATGAACAAAGAATGTTCATAGAGGCCGCGGCCATGGAACAG AGGCGCAAAAATTACTGGAGTCACACCGGGATTAGAGAAGATGGCAGTCT ACATGACAGTGGGGAGGGCATTATCGCGCTGAAGAACTTCAT…	MGHRTCGTCILVFTLFVLSVLASAENDGLFRIALKKTPIMESVYGELMPK TTMEKKAALGYAGVRLSSASGRELDLVREAINQVRVHEQRMFIEAAAMEQ RRKNYWSHTGIREDGSLHDSGEGIIALKNFMNAQYFGRIGVGCPPQNFTV IFDTGSSNLWVPSAKCIFSLACFFHPKYESRQSSTYKENGTPASIHYGTG AISGFFSEDQVTIGGLVVDNQEFIEATHEPGFTFLAAKFDGILGLGFQEI SVEGSVPVWYNMIKQHPVKERVFSFWLNRNANDSDGGEIVFGGADPKHYK GSHTYTRVTRKGYWQFEMGDFLIGGKSTGICVDGCAAIADSGTSLIAGPI SAIAQINEQIGATGVVNEECKQVVAGYGQEMVELLKAKTPPS…
PhAP88.3	PH02Gene42380.t1	A	2298	603	1645	612	203	22547.6	6.93	SVG	DSG	ATGGACGTCATCTCCACACGTACAATTCCAACCATCCATTGCATCCGGCC TATCAATCAGACGCATTGTGGTTGCCCTCTCCGTGTGGAGACGATCCCTA TATCTAGAATTGCCTTCGCATTTCAAGCGAGAGGTACGGGGATCGACAAC CCACATCTCCATCTCTTTTTTGTCTTCTGGTTTTACAAACGTGATATTCC ACTAGATGATTCACTGCTTAGACAAGTCTCAAGCCTTATCTCTGTGGGAG AAGCCCCTCCAATTTGCAAACATGCAGAGCATGAAAGAGCAGAAACTGAC TGCGAAGTATGTCTTCATTTTTGTCTTAAACATGATCCTGATGCATTCCC TAGAGGTGAGCTTGTCTTCATTGGTGCATACCCAAAACACTA…	MDVISTRTIPTIHCIRPINQTHCGCPLRVETIPISRIAFAFQARGTGIDN PHLHLFFVFWFYKRDIPLDDSLLRQVSSLISVGEAPPICKHAEHERAETD CEVCLHFCLKHDPDAFPRGELVFIGAYPKHYKRNHTYVPSTRKGYCQFDM GDLIIDGHSTGFYAGGCAAIVDSGTSLLTGPTTIVVQVDHAIGLTELSVQ NAK
PhAP44/90.3	PH02Gene43082.t1	A	15	81246753	81249397	1998	665	71336.3	5.26	DHD	DSG	ATGGTGTGGGGAAGGATTGGTGGCGGTAGCTGGGACCAGCGGGCAGATTC GAGCAGTGGCGGTGTCGGTGGAGGAGTCACCCGCCACCAGTTCGACGAAA TGCCGAGCCACCAGAAGGCAGCCACGGGCGGCGTTCTTCGCATCACCGTG AGCCATGTGCTCTATCCAGTGACGAAGGAGGTGCTACACCAGGTCTTTGA GGCGTATGGCGTGGAGAAGATGTCCGTGTTCGAGAGTCAGCCAAGTGGAA GCCATGGTACAACTCCGATCATGGCAGGAAGCAGACTGGTGCAACTGACA ACAGAACCAGCTTCCACCAAGATGGCGCAGCGCGACGCGAAGGCCTCCGT GTGTGCCCCAGAGGTCGACGTCGAGGCTCCATGTTCCTTGCC…	MVWGRIGGGSWDQRADSSSGGVGGGVTRHQFDEMPSHQKAATGGVLRITV SHVLYPVTKEVLHQVFEAYGVEKMSVFESQPSGSHGTTPIMAGSRLVQLT TEPASTKMAQRDAKASVCAPEVDVEAPCSLPTDKHPASTDVPKSEPFSLP TPGCEWDAMFDEQKRRCLKMVIEVKEMLYNRLGWPLSSLTSSDATTPEDS SDTTAGWDGVDASALAIGTAAAVPLSQGKEQPLDVLEVVPMKTHGSSDDD PPPRVTAPTSTSIAGKDHDAAAPILVANATLVSSRLVVVDQLGMVPVAVF SSNPTSTVSSVATNSTGGNNELNHGCLLYLHGTRKLFDGMPFKRGKYSSL SLEYANYGMVAELNQGVAVHILEENLVKMVGANENVGYKKNG…
PhAP88.8	PH02Gene47978.t1	A	6	5158293	5162768	1509	502	55147.4	6.19	DTG	DSG	ATGGGGCAGAAGCATCCTTTGTTGGTCACTTGCTTATGGACCCTGTCATG TGCTTTGCTGCTTCATGCTTCCTCTGATGGATTGCTAAGAATCAACCTGA ACAAGAAGAGACTGGACAGGGAAACTTTGACTGCTGCAAAATTGGCAAGG CAGGAGAGCCGCCATCTGAGGTCCGATGGCTCTCGCCACTATCCTGGCGT TTCAAGTGATGACATAGTTCCTTTGGAAAACTACCTGGACACTCAGTACT TTGGAGAGATTGGCATCGGCACGCCACCGCAGAACTTCACTGTGATATTC GACACTGGAAGCTCCAACTTGTGGGTTCCGTCGTCAAAATGTTATTTTTC AATAGCATGCTACTTACACCACAGATACAAGTCAACCAGGTC…	MGQKHPLLVTCLWTLSCALLLHASSDGLLRINLNKKRLDRETLTAAKLAR QESRHLRSDGSRHYPGVSSDDIVPLENYLDTQYFGEIGIGTPPQNFTVIF DTGSSNLWVPSSKCYFSIACYLHHRYKSTRSSTYKKNGETCTITYGSGSI AGFFSEDSVLVGDLVVKKQNFIETTRETSVTFIIGKFDGILGLGFPEISV GGAPPIWQSMKEQKLIAKDVFSFWLNRDPDASTGGELVFGGVDPKHYKGS HTYVPVTRKGYWQFDMGDLVIGGHSTGFCADGCAAIVDSGTSLLAGPTTI VAQVNHAIGAEGIISTECKEVVREYGEMILELLIAQTSPQKVCTQIGLCV FDGTHSVSNQIESVLEKEKRGSDLICTACEMAVVWIQNQLRE…
PhAP88.6	PH02Gene48179.t1	A	23	79112886	79115603	2616	871	96981.8	5.37	DTG	DSG	ATGCCGAACGTGGCCCCGGGTTCTCCCGCAACTGCCACCTTGCTCGATAC CGCCCTTATCAATTCCATCTCCGTCGAGTCCTCTACAAGGCCTGAGCAGT CGGTGGGGCAGCAGCAGACATTCTTCCGAATTGACCTCACCTCATGTGGT GCTCAGCTGGTGTTCGAGGAAATACCCAAGACGAATACGGTTGTCCTGTG GCCACCCGCGACAAAGTGGGTTGAGAGGAATCCCTGGCCACCTCCTTCTC GAATCCCAAGAATAAGTACCCGAGTCGAGCCACGACTAACATCATGGCCG TCGTTCAAGTGTGAACGAGGCAGGGTGCAACTGAAGACCCCAAGGCCACC ATCTACCGGATATGTGATTGTTTTGACAGAGTTTGTCAAGGG…	MPNVAPGSPATATLLDTALINSISVESSTRPEQSVGQQQTFFRIDLTSCG AQLVFEEIPKTNTVVLWPPATKWVERNPWPPPSRIPRISTRVEPRLTSWP SFKCERGRVQLKTPRPPSTGYVIVLTEFVKGVLFKSMGTTFTRAGITENE MLQLIGDGTTRRGQRTLSCALLLHASSDGSLRINLNKKRLDKETLIAAKL ARPESCHLRSDGSRHCLGVSSDDIVPLDNYLDTQNFGEIGIGTPPQSFTV IFDTGSSNWWVLSSKCYFSIACYLQHRYESTKSSTYEKNGETCTITYGSG SNAGFFREDSVLVGDFVVKNQKFIETTCETSVIFVIGKFDGILGLGFSKI SVGGAPPIWQSMKEQKLIAKDGFSFWLNRDPDASTGGELVFG…
PhAP88.1	PH02Gene49858.t1	A	31	115893	116482	378	125	13561.1	4.81	-	DSR	ATGCAAAAGCAGAAGCTACTTGGAGATGATGACTTCTCATTCTGGCTGAA CCGAAATGCTGATGCATCTTCTGGTGCTAAGCTCGTCTTTGGTGGCATGG ACCCGAAACAGTATAACGGAGACCACACTAATGTTCCTGTCACTCGAAAT GGTTACTGGTGGTTCAACATGGGGGATCTCCTTATTGATGGCCAATCAAC TGGCTTCTGTGCCAAAGGATGCGCTGCTATTGTGGACTCTAGGACTTCCT TGCTTGCTGATCCAACAGCTATAGTTGCTCAGGTGAACCATGCAATTGGG GCTGAGGGCATTATCAGCACAGAATGCAAAGAGGTAGTGCTAAGAGGTAG TGAGCCCGTACGGAGAGATGATCCTTAG	MQKQKLLGDDDFSFWLNRNADASSGAKLVFGGMDPKQYNGDHTNVPVTRN GYWWFNMGDLLIDGQSTGFCAKGCAAIVDSRTSLLADPTAIVAQVNHAIG AEGIISTECKEVVLRGSEPVRRDDP
PhAP15.1	PH02Gene00692.t1	B	16	29383356	29390583	1524	507	53296.8	5.19	DTG	DSG	ATGACGCCGCCGGAGGTGGCGGCGGTGGTGGTCGTGGCGGTGGCGGTGGC GGCGCTGCTAGCTGGGCCGGCGGCCGCGGTGCCGTTCCCGGCGGCGCTGA GGCTGGAGCGCGGGCTGCCACCGAAGGGGGTGCCCGTGGAGCACCTGAAG GAGCGGGACAGGGCGCGGCACGCCAGGAGGGGGCTGCTCGGAGGGGCGCC CGCCGTCGCCGGCGTGGTGGACTTCCCCGTGGAGGGCTCCGCCAACCCGT ACATGGTTGGGCTCTATTTTACCCGTGTGAAATTGGGAAACCCACCAAAG GAATACTTTGTCCAGATTGACACTGGCAGTGACATCTTGTGGGTAGCTTG CAGCCCTTGCAATGGTTGCCCGACATCAAGCGGGCTCAATAT…	MTPPEVAAVVVVAVAVAALLAGPAAAVPFPAALRLERGLPPKGVPVEHLK ERDRARHARRGLLGGAPAVAGVVDFPVEGSANPYMVGLYFTRVKLGNPPK EYFVQIDTGSDILWVACSPCNGCPTSSGLNIQLEFFNPGSSSTSSSISCS DDRCTAALQTGEALCQTSDSSPCGYTFTYGDGSGTSGYYVSDTMYFDTVM GNEQTANSSASIVFGCSNSQSGDLTKTDRAVDGIFGFGQHQLSVISQLYS LGVSPKVFSHCLKGSDNGGGVLVLGEIVEPGLVYTPLVPSQPHYNLNLAS IAVNGKKLPIDSSLFTTSNTQGTVVDSGTTLAYLADGAYDPFVSAIAAAV SPSVRSLVSKGNQCFLTSSSVDSSFPTVTLYFMGGVAMTVKP…
PhAP74.1	PH02Gene05084.t1	B	18	24042707	24045906	1545	514	54336.8	5.4	DTG	DSG	ATGGCCGCTCTGGTGCGGGTTCTGCTATTGGCCGCCGTGGCGGCGGCGGC GGCGGAGGCGGCGGCGCTGAGCCTGGACGTCCACCACCGGTACTCGGCGT CGGTGCGGGGCTGGGCGGAGGCGGCGGGGCGCCAGGGGTACCGCGCGCCG GTGGCCGGGACGGTGGAGTACTACGCCGCGCTGGCCGGGCACGACCTGCG CCGGCGGTCGCTCGCCACCACCGGGGGGGAGCTCGCCTTTGCCGACGGCA ACGACACCTACCGCCTGAACGACTTCGGATTTTTGCATTACGCGGTGGTG GCGCTGGGGACGCCGAACGTGACGTTCCTGGTGGCGCTCGACACCGGCAG CGACCTCTTCTGGGTGCCCTGCGACTGCATCAAGTGCGCCCC…	MAALVRVLLLAAVAAAAAEAAALSLDVHHRYSASVRGWAEAAGRQGYRAP VAGTVEYYAALAGHDLRRRSLATTGGELAFADGNDTYRLNDFGFLHYAVV ALGTPNVTFLVALDTGSDLFWVPCDCIKCAPLVSPNYGDLKFDVYSPQKS TTSRKVPCSSSLCDLQNSCRAASNSCPYSIQYLSDNTSSSGVLVEDVLYL TTESAQSKIIPAPITFGCGQVQTGSFLGSAAPNGLLGLGMDSKSVPSLLA SKGLAANSFSMCFGEEGHGRINFGDTGSSDQQETPLNIYKQNPYYNISIT GIMVGSKSIDTQFSAIVDSGTSFTALSDPMYSQITSSFNAQVQESRNQLG SSMPFEYCYSVSNKDVNTPNISLTAKGGGIFPVNDPIITITD…
PhAP52.2	PH02Gene05308.t2	B	6	22176683	22191340	1584	527	57489.4	4.68	DTG	DSG	ATGGAAGACTCGCCGCCGCCGTCGGAGCAAAGCGCCAAGGAGGAGGAGCC GCAGTTGCATGGCGTCGTCGTGATTGCCCTCCCGGACACCGATGGGGTTC CCAAGGGCAAGGCGGTCGCCGCCGCCTTCGCGAGCTACCCCGGCGACGAG GGCGCACTCGCCGCGGACGACGCGGCGTGGAGGTGGTGGCGGTGGGCGCG CTCGCTGCAGCGGGCGGCGGAGGCGCTGCTGGTGCTCGCGGCGCTCGCGG TGGCGGGGCACTACTGCCTGTACCCGGCGGACGTGGCCGTGCGGTTCTTG GGGGAGGGGTGGAGTTGGAAAGAAGGTCAGGGCACGTCGTTCTTGCTGCC GCTGTACCCGAAGGCGGGCTGGGGGTCCGGTGGCGTCAAGAC…	MEDSPPPSEQSAKEEEPQLHGVVVIALPDTDGVPKGKAVAAAFASYPGDE GALAADDAAWRWWRWARSLQRAAEALLVLAALAVAGHYCLYPADVAVRFL GEGWSWKEGQGTSFLLPLYPKAGWGSGGVKTGADDGAGAGENSTVVLPVR QYYTSLYIGNPPRPYFLDIDTGSDLTWIQCDAPCTNCAKGPHPLYKPAKG KIIPPRGSFCQELQGNQNYCDTCKQCDYEITYSDRSSSTGVLARDNMQLI TADGKRENLDFVFGCAYDQQGKLLASPAGTDGILGLSNAAISLPTQLANQ GIISNVFGHCITTDPSNDGYMFLGYDYIPRWGMTWVPVRHGPENIYSTEV QKVKYGDQELSVRGQAGKLTQVIFDSGSSYTYFPLEAYTNLI…
PhAP24.1	PH02Gene06469.t1	B	3	93977687	93983738	1557	518	55923.5	5.58	DTG	DSG	ATGCACCTCCCGGTCCTCCTCCTGCTGCTGCTCGCCGCGGCGGCGTCGGC GTCGGCGGACGCGGCGACGCTGTCGGCGAGGATGGTGCACCGACTGTCAG ATGAAGCGCGTCTGTCGGCAGGGGCGCGCGGGGGGCGGTGGCCGCGGCGC GGGAGCGGGGAGTACTACCGCGCCCTGGTGCGGAGCGACCTCCAGCGGCA GAAGCGGCGGGTCGGCGGCAAGTACCAGCTCCTCTCCCTCTCCGAGGGCG GGGGCACCTTCTCCCTCGGCAACGACTTCGGCTGGTTGTATTACACTTGG GTGGACGTTGGGACGCCAAACACTTCTTTTCTGGTCGCATTGGATACTGG AAGTGACTTGTTCTGGGTGCCCTGTGATTGTATCAAGTGCGC…	MHLPVLLLLLLAAAASASADAATLSARMVHRLSDEARLSAGARGGRWPRR GSGEYYRALVRSDLQRQKRRVGGKYQLLSLSEGGGTFSLGNDFGWLYYTW VDVGTPNTSFLVALDTGSDLFWVPCDCIKCAPLSGYHGSLDRDLGIYKPA ESTTSRHLPCSHELCLLGSGCANPKSPCPYNIDYFSENTTSSGLLIEDTL HLDSREGHVPVKASVIIGCGRKQSGSYLDGIAPDGLLGLGMADISVPSFL ARAGLVRDSFSMCFKEDDSGRIFFGDQGVSTQQSTPFVPLYGKFQTYAVN VEKSCIGHKCLEGTSFQALVDSGTSFTSLPPDVYKAVTIEFDKQVNASRV AYEDNTLEYCYSASPLEMPDVPTVTLTFAANKSFQAVNPIFR…
PhAP23.1	PH02Gene08117.t1	B	17	14602911	14606092	1668	555	61071.3	7.94	DTG	DSG	ATGCCACCGCCGCCGCCCCCGGCGGCGCCGGAGCAGCCGCAGCTCCACGG CGTGGTCATCATCTCCCTCCCTCCCCCCGACCAGCCCTCCAAGGGCAAGA CCATCACCGCCTTCACCTACTCAGACGACCCCGCCGCCCCGACTCCGCCC CCGCCTCCGGCGCCGGCGATGTTGACCGCGGCGGCGGAGGCTAGGCGATC GAGGCGGGTGCTCTCGCCGCGGCGGGTGGCGGCGATGGTGCTCGTGCTGG GGGCGCTGGCCGTCGCGGCGTACTACTGCTTGTACTCGGACGTCACCGTG CAGTTCTTGGGGATGGAGGAGGAGGCGCAGAAGGAGAGGAACGAGACCAA GTCGTTCCTGCTGCCGTTGTACCCCAAGACGCGGCAGGGGCG…	MPPPPPPAAPEQPQLHGVVIISLPPPDQPSKGKTITAFTYSDDPAAPTPP PPPAPAMLTAAAEARRSRRVLSPRRVAAMVLVLGALAVAAYYCLYSDVTV QFLGMEEEAQKERNETKSFLLPLYPKTRQGRALRELGDVKLAARRVDDDG GRKARNKLEVKKTAAAGTNSTALLPIKGNVFPDGQYYTSIFVGNPPRPYF LDVDTGSDLTWIQCDAPCTNCAKGPHPLYKPAKEKIVPPRDLLCQELQGI QNYCETCKQCDYEIEYADQSSSMGVLARDDMHLIATNGGREKLDFVFGCA YDQQGQLLASPAKTDGILGLSGAAISLPSQLARQGIISNVFGHCITREPS EGGYMFLGDDYVPRWGMTWAPIRSGPDNLYHTEVQKVYYGDL…
PhAP31.2	PH02Gene10681.t1	B	23	64303604	64314837	1707	568	61219.8	7.79	DTG	DTG	ATGACCTCCCAACTCCTCCACGCTCTGCTCCTGGTTCTCCTTGTTGCCGT AGTTGCGGTCGGCGGCGGTGGGCGGAGGGCGCCGTCGCTGGAATTCCACC ACCGGTTCTCTGCGCCTGTGCGACGGTGGGCGGACGCCCACCGGCACGTG CTCCCCGGCGGCTGGCTGGCGCCCGGCAGCGCCGCGTACGTCGTCGCCCT GGCCGGGCACGACCGCCACCGTGCGCTCTCAGCCGGCGGCGGCGGCGTGC CCCCGCCGCTCACCTTCTCCACGGGAAACGCCACCCTGAAGGTCAGCAAC CTCGGATTCTTGCACTATGCGCTTTTGACGGTGGGCACGCCAGGGCAGAC GTTCATGGTGGCGCTGGACACTGGGAGCGACCTCTTCTGGCT…	MTSQLLHALLLVLLVAVVAVGGGGRRAPSLEFHHRFSAPVRRWADAHRHV LPGGWLAPGSAAYVVALAGHDRHRALSAGGGGVPPPLTFSTGNATLKVSN LGFLHYALLTVGTPGQTFMVALDTGSDLFWLPCQCDGCTPPASAASGSAS FYIPSMSSTSQAVSCNSNFCDLRKECSTISQCPYKMVYVSADTSSSGFLV EDVLYLSTEDIHPQILKAQIIFGCGQVQTGSFLGAAAPNGLFGLGIDMIS VPSILAQKGLTSDSFSMCFGRDGIGRISFGDQGSSDQEETPLDINQKHPT YTITIAGITVGNSQMDLEFSTVFDTGTSFTYLADPAYTYITESFNTQVQA NRHAADSRIPFEYCYDLSSGEARIQTPGISLRTGGGNLFPVI…
PhAP65.2	PH02Gene13074.t1	B	10	8251020	8258022	1887	628	68788.7	6.78	DSG	DSG	ATGGCGAGCCGCCGCTGGAGTCGTCGGCTCGGCTCGCTCCCGGCCCTCGT CGCCGTCGTCCTTCTCCTCCTCGCCGCCGCGGCCGCCGGATCCCCCTATC GACCGGCCCCTGGGCGGCCGGCGCTGGTGCTCCCGCTCACGCTCTCCTAC CCCAACGCCAGCCGGCTCGCCTCGGCCCGGCGCGGGCTTGGCGACGGAGC CCACCCCAACGCCCGCATGCGCCTCCACGACGATCTCCTCACCAACGGGT ATTACACGACAAGGCTGTACATCGGGACGCCGCCGCAGGAGTTCGCGCTG ATCGTGGACTCCGGTAGCACCGTCACCTACGTGCCCTGCTCCACCTGCGA GCAGTGCGGCAACCACCAGGATCCAAGATTTCAACCTGATCT…	MASRRWSRRLGSLPALVAVVLLLLAAAAAGSPYRPAPGRPALVLPLTLSY PNASRLASARRGLGDGAHPNARMRLHDDLLTNGYYTTRLYIGTPPQEFAL IVDSGSTVTYVPCSTCEQCGNHQDPRFQPDLSSTYSPVKCNVDCTCDNDK NQCTYERQYAEMSSSSGVLGEDIVSFGRDSELKPQRAVFGCENSETGDLF SQHADGIMGLGRGQLSIMDQLVDKSVISDSFSLCYGGMDIGGGAMVLGGM PAPPDMVFLRSDPVRSPYYNIELKEIHVAGKALRLDPRIFDSKHGTVLDS GTTYAYLPEQAFVAFKDAVTSKVHPLKKIRGPDPTYKDICFAGAGRNVSQ LSEVFPDVDMVFGNGQKLSLSPENYLFRHSKVEGAYCLGVFQ…
PhAsp3.2	PH02Gene15818.t1	B	11	9463664	9466544	1263	420	45070.3	8.14	DTG	DSG	ATGGCTGCCGGGTGGGCCCAGCCTGCCAGGCTCCTGCTGTTGCTGCTGCT GGCGGTGGTGCTGGGGCCGCCGGCGCGCGCGGACAAGGCCGCGAGGGCCG GGTCGGCGGGGGCGCAGGCTTCCTCCGCCGTGTTCCCGCTCTACGGCGAC GTGTACCCGAACGGGTTGTACTACGTGGCCATGAGCATTGGCAACCCGCC GAAGCCCTATTTCTTCGACGTCGACACCGGCAGCGACCTCACCTGGCTGC AGTGCGACGCCCCCTGCGTCAGCTGCAACAAGGTGCCACACCCGCTCTAC CGACCAACAAAGGACAAGCTGGTGCCATGTGTGGATCCGCTGTGCGCCGC TCTGCACGGCGGCCTGACCGGAAAGCACAAATGTGATTCACC…	MAAGWAQPARLLLLLLLAVVLGPPARADKAARAGSAGAQASSAVFPLYGD VYPNGLYYVAMSIGNPPKPYFFDVDTGSDLTWLQCDAPCVSCNKVPHPLY RPTKDKLVPCVDPLCAALHGGLTGKHKCDSPQQQCDYQIRYADQGSSLGV LITDSFALRLANSSVVHPSIAFGCGYDQQVASSSEAVPTDGVLGLGSGSI SLLSQLKQHGITKNVVGHCLSTRGGGFLFFGDDLVPYSHATWAPMARSAF QNYYSPGSASLYFGGRSLGVRPMEVVFDSGSSFTYFAAQPYQALVTALKG DLSKSLKEVSDHSLPLCWKGKKPFKSVFDVKKEFKSLVLSFSNGKKALME IPPENYLIVTQYGNACLGILNGSQVGLKDLNIVGDITMQDQM…
PhAsp1.1	PH02Gene16247.t1	B	13	8933932	8936086	1224	407	44918.5	8.09	DTG	DSG	ATGGCTCCCAGGTGGACTCCGATCGTCGGCCTCCTGCTCCTGCTCCCACT CATGGCATCCTCCTCCCACATGGTGTTCCAGCTCTATGGCGATGTCTACC CAACTGGCCACTTGTACGTTAGCATCAGCATTGGGGAGCCACCACATCCG TACTTCCTGGACATTGACACCGGCAGCAACCTCACCTGGCTGCAGTGCCA GCCCTGCATCAGCTGCAACAAAGTGCCACACCAAGCAACAATGTACTGGT CAACACAGGAGAAGCTGGTGCCATGTACAGACCAGCTCTGCATTGATCTG CACATAGACCTGAATAACACACCCAATATGTGCACACCACAACCACAAAA CAAATGCGCCTACGAAATACGATACATAGACGGGGGGAGGTC…	MAPRWTPIVGLLLLLPLMASSSHMVFQLYGDVYPTGHLYVSISIGEPPHP YFLDIDTGSNLTWLQCQPCISCNKVPHQATMYWSTQEKLVPCTDQLCIDL HIDLNNTPNMCTPQPQNKCAYEIRYIDGGRSKGVLIRGDKFSLPKASPKL AFGCGHNQDVGPNFQVESPVDGILGLGRGKLDLVSQLKNERMITGHVIGH CISIKGGGFLLVGVDKFPSAITWVPMVRSRFGNYYSPGSAKLHFNGTPLR LNPMEVVFDSGSTYTYFAAQPYQATLSAMKNALGDSLKLVPDRALPVCWG GDKPFKSVADVKKFFKSLSLIFQHGHNKATMEIPPENYLIISKDGNVCLG IRDGSRHSLDEMNIIGGAKFRHTESSFQNLGTMHICIMISTD…
PhAsp2.1	PH02Gene16249.t1	B	13	8873760	8876698	1251	416	44796.9	8.96	DTG	DSG	ATGGCTTCTGCCAGGTGGGCCTCGATCTTCGCCCTCCTGCTCCTGCCCCT GCTCCCGTTCGCACCTGCTCCAGCGCGCGCCGCAACGCCGGCGAGGCCGC CGCCGCCGTCGTCGTCCTCCGCCGTGTTCCAGCTCCAGGGCAACGTCTAC CCCATAGGCCACTACTATGTTACCATGAACATTGGGGACCCAGCGAAGCC GTACTTCCTGGACGTCGACACCGGCAGTGACCTCACCTGGCTGCAGTGCG ACGCCCCCTGCCAAAGCTGCAACAAGGTGCCACACCCGTTCTACCGGCCA ACAAAGAATAATCTTGTGCCATGTGCAAACTCACTCTGCACAGCACTGCA CAATGGACAAGGCCCTAATAAGAAGTGTACCACACCGCAGCA…	MASARWASIFALLLLPLLPFAPAPARAATPARPPPPSSSSAVFQLQGNVY PIGHYYVTMNIGDPAKPYFLDVDTGSDLTWLQCDAPCQSCNKVPHPFYRP TKNNLVPCANSLCTALHNGQGPNKKCTTPQQCDYQIKYTDSASSLGVLVT DNISLPLRNSSSVRPSLTFGCGYDQQVGKNGAVQAATDGLLGLGRGSVSL LSQLKQLGITKNVLGHCLSTNGGGILFFGDDIVPTSRVTWVPMARSTSGN YYSPGSATVYFDRRSLGVKPMEVVFDSGSTYTYFAAQPYQATVSALKAGL SKSLKQVSDPSLALCWKGQKAFKSVFDVKKDFKSLFLSFAKNAVMEIPPE NYLIVTKNGNVCLGILDGSAAKLNFSIIGDITMQDQMVIYDN…
PhAP15.2	PH02Gene17856.t1	B	14	62024818	62031687	1527	508	53919.6	5.2	DTG	DSG	ATGAGGCCGCCGGAGGTGGCGGTGGCGGTGGTCGCCGTTGTCGTGGCTGT GGCGGCGCTGCTGGCTGTGGCGGCGGCCGCGGCGCCGTTCCCGGCTGCGC TGAGGCTGGAGCGCAGGTTGTCCCCGAAGGGGGTGCCCGTGGAGCACCTA AAGGAGCGCGACAGGGCGCGGCACGCCAGGAGGGGGCTCCTTGGAGGGGC GCCCGCCGTCGCCGGTGTGGTGGACTTCCCCGTGGAGGGCTCCGCCAACC CGTACATGGTCGGGCTCTATTTTACCCGTGTGAAATTGGGAAACCCACCA AAGGAATACTTTGTCCAGATTGACACTGGCAGTGACATCTTATGGGTAGC TTGCAGCTCTTGCATTGGTTGCCCGACATCAAGTGGGCTCAA…	MRPPEVAVAVVAVVVAVAALLAVAAAAAPFPAALRLERRLSPKGVPVEHL KERDRARHARRGLLGGAPAVAGVVDFPVEGSANPYMVGLYFTRVKLGNPP KEYFVQIDTGSDILWVACSSCIGCPTSSGLNIQLEFFNPDSSSTSSRISC SDDRCTTALQTGEAVCQTSDSTPCGYTFTYGDGSGTSGYYMSDTMYFDTV MANEQTANSSASIVFGCSNSQSGDLTKTDRAVDGIFGFGQHQLSVVSQLY NLGVSPKVFSHCLKGSDNGGGILVLGAIVEPGLVYTPLVPSQPHYNLNLE SIAVNGQKLPIDSSLFTTSNTQGTIVDSGTTLAYLADGAYDPFISAIAAA VSPSVRSLVNKGNQCFVTSSSVDSSFPMVTLYFMGGVAMTVK…
PhAP31.1	PH02Gene19104.t1	B	24	15173344	15186993	1551	516	55555.2	6.45	DTG	DTG	ATGACCTCCCAACTCCTCCACCCTCTGCTCCTGGTTGTCCTTGTTGCGGG AGCTGCGGCCGGCGGCGGTGGCCGGAGGGCGCCGTCGCTGGGGTTTCACC ACCGGTTCTCTGCGCCTGTGCGACGTTGGGCAGACGCCCACCGGCACGTG CTCCCTGGCGGCTGGCTGGCCCCCGGCAGCGCCGCGTACGTCGCCGCCCT GGCCGGGCACGACCGCCACCGTGCGCTATCAGCCGGCGGCGGCGAGCCCC CGCCGCTCACCTTCTCCGAGGGAAACGCCACCCTGAAGGTCCGCAACCTC GGATTCTTGCACTATGCGCTTGTGACGGTGGGCACACCAGGGCAGACGTT CATGGTGGCGCTGGACACCGGAAGCGACCTCTTCTGGTTGCC…	MTSQLLHPLLLVVLVAGAAAGGGGRRAPSLGFHHRFSAPVRRWADAHRHV LPGGWLAPGSAAYVAALAGHDRHRALSAGGGEPPPLTFSEGNATLKVRNL GFLHYALVTVGTPGQTFMVALDTGSDLFWLPCQCDGCTPPASAASGSASF YIPSMSSTSQAVSCNSDFCDLRKDCSTTSQCPYKTVYVSADTSSSGFLVE DVLYLSTEDVHPQILKAQIMFGCGQVQTGSFLDAAAPNGLFGLGIDMISV PSILAQKGLTSDSFSMCFGRDGIGRISFGDQGSSDQEETPLDINQQHPTY TITITGITVGNNPLDLEFSTIFDTGTSFTYLADPAYTYITQSFHTQVRAN RHSADSRIPFEYCYDLSSGEARIQTPGISLRTVGGSLFPVID…
PhAsp2.2	PH02Gene20744.t1	B	2	37833067	37836013	1245	414	44461.4	8.84	DTG	DSG	ATGGCTTCTGCCAACTGGGCCTCGATCTTCGCCCTCCTGCTCCTGCTCCC GTTCGCGCCTGCTCCAGCGCGCGCCGCGACGCTGGCGAGGTCGCCGCCGT CGTCCTCCTCCTCCGCCGTGTTCCAGCTCCAGGGCGACGTCTACCCCACA GGCCACTTCTATGTTACCATGAACATTGGGGACCCGGCGAAGCCGTACTT CCTGGACGTTGACACCGGCAGTGACCTCACCTGGCTGCAGTGCGACGCCC CCTGCCAGAGTTGCAACAAGGTGCCACATCCATACTACCGGCCAACAAAG AACAAGCTTGTGCCATGTGCAAACCCACTCTGCACTGCACTGCACAGTGG ACAGAGCCCTAATAAGAAGTGCGCCTCACCACAGCAATGTGA…	MASANWASIFALLLLLPFAPAPARAATLARSPPSSSSSAVFQLQGDVYPT GHFYVTMNIGDPAKPYFLDVDTGSDLTWLQCDAPCQSCNKVPHPYYRPTK NKLVPCANPLCTALHSGQSPNKKCASPQQCDYEIKYTDSASSLGVLVADN ISLPLRNSSIVRPSLTFGCGYDQKVGKNGAVQAATDGLLALGKGSVGLIS QLKQLGITKNVLGHCLSTNGGGFLFFGDDIVPTSRVTWVPMARSTSGNYY SPGSATLYFDKRSLGVKSMEVVFDSGSTYTYFAAQPYQATVSAIKAGLSK SLKQVSDSSLPLCWKGQKAFKSVFDVKKDFKSLFLSFAKNAVMEIPPEDY LIVTKNGNVCLGILDGSATKLNFNIIGDITMQEQMVIYDNER…
PhAP52.1	PH02Gene28161.t1	B	8	27117319	27120864	1548	515	55540.2	4.81	DTG	DSG	ATGGCCGCCTCGCCGCTGCGGCCGGGGCAAAGCTCCAAGGAGGAGCCGGA GTTGCACGGCGTTGTCGTGATTGCCCTCCCGGACCCCAACGGGATTCCCA AGGACAAGGATGTCACCGCCGCCTTCGCGTGCCCCGGCGGGCGGCGGGCG GCGGAGGCGCTCCTGGTGCTCGCGGCGCTCGCGGTGGCGGGGCACTACTG CCTGTACTCGGCGGACGTGGCCGTGCGGTTCTTTGGGGAGGGGTGGAGGT GGAGCGAGGGTCAGGGCACGTCATTCTTGCTGCCGCTGTACCCGAAGGCG GGCGGCGGGCCCGGCGGCGTGAAGACAGGAGCCGGAGACGACGCGGCGGC GGGCGCGGGAGCGGGAGCGGGAGCGGGGGTGAATTCGACGGT…	MAASPLRPGQSSKEEPELHGVVVIALPDPNGIPKDKDVTAAFACPGGRRA AEALLVLAALAVAGHYCLYSADVAVRFFGEGWRWSEGQGTSFLLPLYPKA GGGPGGVKTGAGDDAAAGAGAGAGAGVNSTVVLPVRGNVFTDGQYYTSIY IGNPPRPFFLDIDTGSDLTWIRCDAPCTNCAKGPHPLYKPGKGKIIPPRD SFCQELQGNQNYCDTCKQCDYEITYADRSSSAGVLARDNMQLIAADGERE NLDFVFGCAYDQQGKLLSSPANTDGILGLSNTAISLPTQLANQKIISNVF GHCITTDPSSGGYMFLGDDFIPRWGMTWVPIRNGPENMYSTEVQNVNYGD LELSVRGQAGKLTQVIFDSGSSYTYFPHEAYTNLIASLKDVS…
PhAP59.3	PH02Gene31924.t1	B	6	73025448	73030744	1611	536	57159	7.15	DTG	DSG	ATGGCTCACTCCACCCACTACCGCGACCTCCTCCTCGCTCTCGCCGTCGC CGCGTTGCTTGCGGCCGGCGAGGCGTCCGGCGTTGGGTTCAACCTCCACC ACCGGTTCTCCCCGGTGGTCCGGCGCTGGGCGGAGGCGCGGGGCCACCCC GGCGCGTGGTGGCCCGAAGCTAGGCAGAGCTCAACGGAGTACTACTCCGC GCTGTCCCGGCACGACCGCGCCCTCTTCGCCCGCCGCGGACTCGCCGATG GCAACGGCCTCCTCACCTTCGCCGACGGCAACGCCACTGTCTTCGACGGA TCCTTGCACTACGCGGAGGTGGCGGTGGGCACGCCGAACGCGACGTTCCT GGTGGCGCTCGACACTGGAAGCAACCTCTTTTGGGTGCCCTG…	MAHSTHYRDLLLALAVAALLAAGEASGVGFNLHHRFSPVVRRWAEARGHP GAWWPEARQSSTEYYSALSRHDRALFARRGLADGNGLLTFADGNATVFDG SLHYAEVAVGTPNATFLVALDTGSNLFWVPCDCKHCAPLANLTGQGGPDL RPYSPRQSSTSKTVTCEHEFCKPPNACATRNSSCPYTVKYLSANTSTSGV LVEDVLYLTREKQGGGATGEVVKAPIVFGCGQEQTGLLLHGGAADGLLGL GMGNVSVPNMLASSGLVASNSFSMCFSEDGIGRINFGDAGSRGQAETPFI VRNIHPAYNISITTINVENKSLPVEFTAVVDSGTSFTYLNDPAYTELATN FNSQIREKRANWSDSVPFEYCYGLSPDQKEVLIPDVSLTTRG…
PhAP19.1	PH02Gene32171.t1	B	20	7605653	7612130	1482	493	52505.9	6.57	DTG	DSG	ATGGCGCCGTCCCGTGCTGCTGCTACTGTTCGCGCCCCTCTTCTCTTCCT CCTCCTGCTCGCGCTGTCGGCGCTCGCCCCCGGCCGCGCGGCCGCCACCG GGGTCTTCCAGGTGCGCCGCAAGTTCCCACGCCACGGAGGAGGCGGCGGG GACGACCACCTTGCGGCCCTCCGGAGGCACGACGGACACCGCCACGGCCG CCTCCTCGCCGCCGTCGACCTCCCCCTCGGCGGCAGCGGCCTCCCCACCG ACACCGGGCTCTACTTCACGCGGATTGGGATCGGCACGCCGGCGAAGGGA TACTACGTGCAGGTGGACACCGGCAGCGACATCCTCTGGGTCAACTGTAT CTCCTGCGACAGCTGCCCCCGCAAGAGCGGCCTCGGGATAGA…	MAPSRAAATVRAPLLFLLLLALSALAPGRAAATGVFQVRRKFPRHGGGGG DDHLAALRRHDGHRHGRLLAAVDLPLGGSGLPTDTGLYFTRIGIGTPAKG YYVQVDTGSDILWVNCISCDSCPRKSGLGIELTLYDPRGSGSGSTVTCDQ EFCAANYGGVLPSCTSTSPCQYSITYGDGSSTAGFFVTDFLQYNQVSGNG QTTLANASVTFGCGAKLGGDLGSSSQALDGILGFGQSNLSMLSQMAAAGK VRKIFSHCLDTVNGGGIFAIGNVVQPKVSTTPLVPNMPHYNVNLKTIDVG GATLQLPTNAFSTGESKGTIIDSGTTLAYLPEADYKAILAAVFDKHQDIS FKNFQDFLCFQYSGSVDDGFPEITFHFEGGLSLNVYPHDYLF…
PhAsp3.1	PH02Gene32528.t1	B	12	10051735	10054829	1437	478	51814.6	8.06	DTG	DSG	ATGGCTGCCGGGTGGGCCCAGCCTGCCAGGTTCCTGCTGTTCCTGCTGAT GGCGGTGGTCCTCGCGGCGGCGCCGGCGCGCGCGGACAAGCCGGCGAGGG CCGGGCCGGCGGGGGCTGGGGCGGGAGCGGGGGCGGGGACGGAGGAGTCC TCCGCCGTGTTCCCGCTCTACGGCGACGTGTACCCCCACGGGTTGTACTA CGTGACGATGAGCATTGGCAACCCGGCGAAGCCCTACTTCCTCGACGTCG ACACCGGCAGCGACCTCACCTGGCTGCAGTGCGACGCACCCTGCGTCAGC TGCAACAAGGTGCCACACCCACTCTACCGACCAACAAAGAGCAAGCTGGT GCCATGTGTGGATCAGCTGTGCGCCTCTCTGCAGAGAAGCCT…	MAAGWAQPARFLLFLLMAVVLAAAPARADKPARAGPAGAGAGAGAGTEES SAVFPLYGDVYPHGLYYVTMSIGNPAKPYFLDVDTGSDLTWLQCDAPCVS CNKVPHPLYRPTKSKLVPCVDQLCASLQRSLTGKHKCDSPQQQCDYEIRY ADQGSSRGVLVADNFALHLANSSVVRPSLAFGCGYDQQVGSSSEVAPTDG VLGLGSGSISLLSQLKQHGITKNVVGHCLSLRGGGFLFFGDDLVPYSRAT WAPMSRSAFRNYYSPGSASLYFGGRSLGVRPMEVVFDSGSSFTYFAAQPY QALVTAIKNDISKTLKEVSDPSLPLCWKGKKPFKSVLDVKKEFKSLVLSF SNGKKALMEIPPENYLIVTKYGNACLGILNGSEIGLKDLNIV…
PhAP59.1	PH02Gene37289.t1	B	8	78577438	78580731	1602	533	57170	6.82	DTG	DSG	ATGGCTCACTCCAGCCACTACCGCGACCTCCTCCTCGCTGTCGCCGTCGT TGCATTGCTTGCCGCCGGCGAGGCGTCCGGCCTGGGGTTCAACCTCCACC ACCGGTTCTCCCCGGTGGTCCGGCGCTGGGCGGAGGAGCGGGGACACCCC GGCGCGTGGTGGCCCGAGGCAGGGGAAGGCTCGCCGGAGTACTACTCCGC GCTGTTCCGTCACGACCGCGCCCTCTTCGCCCGCCGCGGGCTCGCCGATG GCAACGGCCTCCTCGCCTTCGCCGACGGCAACGCCACATTCCGCGCCGAC GGATTTTTGCACTACGCGGAGGTGGCGGTGGGCACGCCGAACGCGACGTT CCTGGTGGCGCTCGACACCGGCAGCGACCTTTTCTGGGTGCC…	MAHSSHYRDLLLAVAVVALLAAGEASGLGFNLHHRFSPVVRRWAEERGHP GAWWPEAGEGSPEYYSALFRHDRALFARRGLADGNGLLAFADGNATFRAD GFLHYAEVAVGTPNATFLVALDTGSDLFWVPCDCKRCAPIDNATVRGEPV LRPYSPRQSSTSKTVTCEHGLCELPKACATRNSSCPYVVRYVSANTSSSG VLVEDVLYLTREKQGGAAAGEVVKAPIVFGCGQEQTGSFLDGPAADGLMG LGMDKVSVPSVLARSGLVTSDSFSMCFSRDGVGRINFGDAGSRGQAETPF IVSDTHPTYNISITSMKIGNKSSPVGFAAVVDSGTSFTYLSDPAYTELTT NFNSQIRERRANFSGVPFEYCYGLSRNQTMVELPVVSLTTKG…
PhAP74.2	PH02Gene40954.t1	B	3	5335309	5337645	1275	424	44996.2	4.78	DTG	DSG	ATGGCCGCTCTGGTGCGGGTTCTGCTCTTGGTCGCCGTGGCGGCGGCGGC GGCGGAGGCACTGAGCCTGGACGTCCACCACCGGTACTCGGCGGCGGTGC GGGGCTGGGCGGAGGCGGCGGGGCGCAAGGGATACCGCGCGCCGGCGACC GGGACGGTGGAGTACTACGCCGCGCTGGCCGGGCACGACCTGCGCCGGCG GTCGCTGGCCGGCGCCGGGGGCGAGCTCGCCTTCGCCGAAGGCAACGAGA CCTACCACCTGAACGACTTCGGATTTTTGTATTACGCGGTGGTGGCGCTG GGGACGCCGAATGTGACGTTCCTGGTGGCGCTCGACACCGGCAGCGACCT CTTCTGGGTGCCCTGCGACTGCATCAAGTGCGCCCCACTCGT…	MAALVRVLLLVAVAAAAAEALSLDVHHRYSAAVRGWAEAAGRKGYRAPAT GTVEYYAALAGHDLRRRSLAGAGGELAFAEGNETYHLNDFGFLYYAVVAL GTPNVTFLVALDTGSDLFWVPCDCIKCAPLVSLNYGDLKFDVYSPQKSTT SRKVPCSSSLCDLQNSCRAASNSCPYSIQYLSDNTSSSGVLVEDVLYLTT ESAQSKIIPAPITFGCGQVQTGSFLGSAAPNGLLGLGMDSKSVPSLLASK GLTANSFSMCFGEDGHGRINFGDTGSSDQKETPLNIYNENPYYNISITGI MVGSKSIDTQFSAIVDSGTSFTALSDPMYSQITSSFDAQVQESRSQLDSS MPFEYCYSVSNKDVNPPNISLTAKGGSIFPVNDPIITITDAA…
PhAP31.3	PH02Gene41848.t1	B	14	26548908	26553653	1056	351	38232.7	4.69	DSG	QEG	ATGGAGGGGGCGATGGTGGCTGTGGAGAGTTCAGAAAATGGTGGTGGCAT CCTTGTTCTTGGTGAAATTGTGGAGCCAGGATTAGTCTATACTCCACTTG TACCCTCAGACGTTTTTTACGTCGTGAATCTAGAGAGCATTGCTGTAAAT GGTCAAAAGCTGCACATAAATACCTCAATATCAGATAAACAAGAAAGTGG AACTATTGTGGATTCAGGAACAACATTAGCATACCTTGCAGATGGAGCCT ATGATCCATTTGTTAGTGCGATAGCTGCTGCAGTTTCTCCATCTGTACAC CCTTTGGTTGTGAATGGGCAGCAATGTTTTGTTACTTCCAGCAGTGTTGA CTCGTCATTTCCAATGGTGACACTACATTTTGTGGGTGGTGC…	MEGAMVAVESSENGGGILVLGEIVEPGLVYTPLVPSDVFYVVNLESIAVN GQKLHINTSISDKQESGTIVDSGTTLAYLADGAYDPFVSAIAAAVSPSVH PLVVNGQQCFVTSSSVDSSFPMVTLHFVGGAAMTVKPKNYLLLEGLSDDQ LMFCIGWQRNRYQHETLLGDIVLQDKIIVYDLANMRLGWVDYNCSQTANI TASSGKNSGHASYNISVSTGVALLLTYIIIFGFAIIYERWTQMAQEGMIR KLGLLALQGSQMKQAYAVFSFLSGCFEQPVYLVSTNVVVGREQDCFGWVM LKLILMCACYGCKGWISSEQGDFSTFTAVLDFAGFYVSKSQRRILLNWNV V
PhAP19.2	PH02Gene42037.t1	B	17	57736187	57750957	1479	492	52655.2	6.04	DTG	DSG	ATGGCGCCGTCCCGTGCTGCTGCTGATCCTCGTGCCCCTCTTCTCCTCCT ACTGCTCGCGCTGTCGGCGCTCGCCCCCGGCCGCGCGGCCGCCACCGGCG TCTTCCAGGTGCGCCGCAAGTTCCCGCTCCACGGAGGAGGCGGCGGGGAC GGCTACCTCGAGGCCCTCCGGAGGCACGACGGGCACCGCCGCGGCCGCCT CCTCGGCGCCGTCGACCTCCCCCTCGGCGGCAGCGGCCTCCCCACCGACA CCGGGCTCTACTTCACGCGGATTGCGATCGGCACGCCGGCGAAGGGCTAC TACGTGCAGGTGGACACCGGCAGCGACATCCTCTGGGTCAACTGCATCTC CTGCGACAGCTGCCCCCGCAAGAGCGGCCTCGGGATAGAACT…	MAPSRAAADPRAPLLLLLLALSALAPGRAAATGVFQVRRKFPLHGGGGGD GYLEALRRHDGHRRGRLLGAVDLPLGGSGLPTDTGLYFTRIAIGTPAKGY YVQVDTGSDILWVNCISCDSCPRKSGLGIELTLYDPRGSESGSTVACDQE FCLATYGRVLPSCTSTSPCQYSITYGDGSSTAGFFVTDFLQYNQVSGDGQ TTLANASVTFGCGAKPGGDLESSGQALDGILGFGQSNSSMLSQLAAAGKV RKIFSHCLDTVNGGGIFAIGNVVQPKVNTTPLVPNMPHYNVNLKVIDVGG AALQLPTNTLDTGESKGTIIDSGTTLAYLPETVYKAILAEVFDKHQDISF KIFQDFLCFQYYGSVDDGFPEITFRFEGGLSLNVYPHDYLFQ…
PhAP23.2	PH02Gene45954.t1	B	3	90678085	90681277	1677	558	61521.6	7.95	DTG	DSG	ATGCCGCCGCCGCCCCCGGCGGCGCCGGAGCCGCGGCAGCTCCACGGCGT GGTCATCATCTCCCTCCCTCCCCCCGACCAGCCCTCCAAGGGCAAGACCA TCACCGCCTTCACCTACACCGACGACCCCGCCGCCCCAACTCCGCCCCCG CCTCCGGCGCCGGCAATGTTTCCCGCGGCGGGGGAGGCTAGGAGATCGAG GTGGGTGCTCTCGCCGCGGCGGGTGGCGGCGATGGTGCTCGTGCTGGGAG CGCTGGCCGTCGCCGCGTACTACTGCTTCTACTCGGACGTGGCCGTGCAG TTCTTGGGGATGGAGGAGGCGCGGAAGGAGAGGAACGAGACCAAGTCGTT CCTGCTGCCGCTGTACCCCAAGGCGCGGCAGGGGCGCGCGCT…	MPPPPPAAPEPRQLHGVVIISLPPPDQPSKGKTITAFTYTDDPAAPTPPP PPAPAMFPAAGEARRSRWVLSPRRVAAMVLVLGALAVAAYYCFYSDVAVQ FLGMEEARKERNETKSFLLPLYPKARQGRALREFGDVKLAARRVDDDGGR SGGRKARNKLEVKNAAATGTNSTTLLPIKGNVFPDGQYYTSIFVGNPPRP YFLDVDTGSDLTWIQCDAPCTNCAKGPHPLYKPAKEKIVPPRDLLCQELQ GIQNYCETCKQCDYEIEYADQSSSMGVLARDDMHLIATNGGREKLDFVFG CAYDQQGQLLASPAKTDGILGLSGAAISLPSQLARQGIISNVFGHCITRE PSGEGYMFLGDDYVPRWGMTWAPIRSGPDNLYHTEVQKVNYG…
PhAP35.1	PH02Gene46770.t1	B	24	20882604	20891621	1458	485	51883.5	5.36	DTG	DSG	ATGGCTCCGCCGCGCGCCGCTCGGGCTGCCCTCCTCCTCGTCGCGCTGCT TGCAGCGGCCTCCGCCAGCGGCGCCGCGGCCACCGGCGTCTTCCAGGTGC GCCGCAAGTTCCCCGCAGGAGGAGCCGGAGGTAACATAACTGCGCACCTC GCCCACGACGGCAACCGCCGCGGCCGCCTCCTCGCCGCCGCCGACCTCCC CCTCGGCGGCCTCGGCCTCCCCACCGACACCGGGCTGTACTACACGGAGA TCGGAATCGGGACGCCGTCCAAGCGGTTCTACGTGCAGGTGGACACCGGC AGCGACATTCTCTGGGTCAACTGCATCTCCTGCGACCGATGCCCCCGCAA GAGCGGCCTTGGGATAGAGCTCACTCTATATGACCCCAAGGA…	MAPPRAARAALLLVALLAAASASGAAATGVFQVRRKFPAGGAGGNITAHL AHDGNRRGRLLAAADLPLGGLGLPTDTGLYYTEIGIGTPSKRFYVQVDTG SDILWVNCISCDRCPRKSGLGIELTLYDPKDSSSANTVSCEQGFCTATYG GMLPGCSMSVPCEYSVMYGDGSSTTGFFVSDFLQYDQVSGDGQTRPANAS VTFGCGAQQGGDLGSSNQALDGILGFGQSNSSMLSQLAAAGKVKKIFAHC LDTINGGGIFAIGDVVQPKVQTTPVVPNMPHYNVNLESINVGGTALQLPS HIFETGEKKGTIIDSGTTLTYLPEVVYKEVMVAVFAKHQDIAFHNIQDFL CFQYVGSVDDGFPKITFHFEDDLALNVYPHAYFFQNGNNLYC…
PhAP65.1	PH02Gene48838.t1	B	4	11188588	11200370	1896	631	69235.1	6.45	DSG	DSG	ATGGCGACCCGCCGCTGGAGTCGTTGGCTCGGCTCGTTCCCGGCCCTCGC CACCGTCGTCCTCCTCCTCCTCCTCCCCGCCGCGGCGGTGGCCGCCGGAT CCCTCGATCGACCCGCGCCCGCGCGGCCGCCGCTGGTGCTCCCGCTCACG CTCTCCTACCCCAACGCCAGCCGGCTCGCCTCGGCCAGGCGCGGGCTCGG CGACGCCGCCCGCCCCAACGCCCGCATGCGCCTCCACGACGATCTCCTCA CCAACGGGTATTACACGACGAGGCTGTACATCGGGACGCCGCCGCAGGAG TTCGCGCTGATCGTGGACTCTGGGAGCACCGTCACCTACGTGCCGTGTTC CACCTGCGAGCAGTGCGGCAACCACCAGGATCCAAGATTTCA…	MATRRWSRWLGSFPALATVVLLLLLPAAAVAAGSLDRPAPARPPLVLPLT LSYPNASRLASARRGLGDAARPNARMRLHDDLLTNGYYTTRLYIGTPPQE FALIVDSGSTVTYVPCSTCEQCGNHQDPRFQPDLSSTYSPVKCNVDCTCD NDKNQCTYERQYAEMSSSSGVLGEDIVSFGRDSELKPQHAVFGCENSETG DLFSQHADGIMGLGRGQLSIMDQLVDKSVISDSFSLCYGGMDIGGGAMVL GGMPAPSDMVFSRSDPVRSPYYNIELKEIHVAGKALRLDPRIFDSKHGTV LDSGTTYAYLPEQAFVAFKDAVTSKVHPLKKIRGPDPNYKDICFAGAGRN VSQLSEVFPDVDMVFGNGQKLSLSPENYLFRHSKVEGAYCLG…
PhAP59.2	PH02Gene49013.t1	B	6	73244871	73247691	1467	489	52425.4	6.5	DTG	DSG	ATGGCTCACTGCACCCACTACCGCGACCTCCTCCTCGCTCTCGCCGTCGC CGCGTTGCTTAAGGCCGGCGAGGCGTCCGGCGTTGGGTTCAACCTCCACC ACCGGTTCTCCCCGGTGGTCCGGCGCTGGGCAGAGGCGCGGGGCCACCCC GGCGCGTGGTGGCCCGAAGCTAGGCAGAGCTCAACGGAGTACTACTCCGC GCTGTCCCGGCACGACCGCGCTCTCTTCGCCCGCCGCGGACTCACCTTCG CCGACGGCAACGCCACCACTGTCCTCGACGGACCCTTGCACTACGCGGAG GTGGCGGTGGGCACGCCGAACGCGACGTTCCTGGTGGCGCTCGACACTGG AAGCAGCCTCTTCTGGGTGCCCTGCGACTGCAAGCACTGCGC…	MAHCTHYRDLLLALAVAALLKAGEASGVGFNLHHRFSPVVRRWAEARGHP GAWWPEARQSSTEYYSALSRHDRALFARRGLTFADGNATTVLDGPLHYAE VAVGTPNATFLVALDTGSSLFWVPCDCKHCAPMANLTVQGGPELRPYSPR QSSTSKTVTCEHEFCKLPNACATRNSSCPYTVKYASANTSTSGVLVEDVL YLTREKQGGGATGEVVKAPIVFGCGQEQTGLLLHGGAADGLLGLGMGNVS VPNMLASSGLVASNSFSMCFSEDGIGRINFGDAGSRGQAETPFIVRNIHP AYNISITTINVENKSLPVEFTAVVDSGTSFTYLNDPAYTELATNFNSQIR EKRANWSDSVPFEYCYGLSPDQKEFFIPDVSLTTRGGALFPV…
PhAP16.3	PH02Gene00191.t1	C	15	54668842	54670191	1350	449	47095.9	5.06	DTG	DSG	GCCGCCTCTCCCTCTCCTAC GCCGACGCCTCCTCGGCCGACGGCCTCCTGGCCGCCGACACCTTCCTCCT CGGTGGCGCCCCGCCCGTGCCAGCCCTCTTCGGCTGCATCACCTCCTACT CGTCCACCACCGCCACCAACAACAATGCCAGTGATCCCTCGGAAGCGGCG ACCGGCCTCCTTGGCATGAACCGGGGCAGCCTCTCCTTCGTGACGCAGAC GGGCACCCGGCGCTTCGCCTACTGCATCGCCCCCGGCGAAGGCCCCGGCA TCCTCCTCCTCGGCGGCGACGGCAGCTCGGCGCCGCCGCTGAATTACACG CCGCTGATAGAGATCTCCCAGCCGCTGCCGTACTTCGACCGGGTGGCCTA CTCCGTGCAGCTGGAGGGCAT…	MESFLVLLCLFLARAEAAGGRASYGIGGGREGKAAGAAVLLPLRVQEVAP PPQAPANRLRFRHNVSLTVPVAVGTPPQNVTMVLDTGSELSWLLCNGSYV SPPPFNASASSSYVAVPCSSPACQWRGRDLPVPPSCDVPPSNACRLSLSY ADASSADGLLAADTFLLGGAPPVPALFGCITSYSSTTATNNNASDPSEAA TGLLGMNRGSLSFVTQTGTRRFAYCIAPGEGPGILLLGGDGSSAPPLNYT PLIEISQPLPYFDRVAYSVQLEGIRVGRALLPIPKSVLTPDHTGSGQTMV DSGTQFTFLMADAYAALKGEFLNQTRPLLAPLGEPDFVFEGAFDACFRGS EARVAASSQLLPEVGLVLRGAEVAVSGEKLLYRVPGERRGEE…
PhAP40.1	PH02Gene00269.t1	C	24	70959613	70961064	1452	483	50232.9	8.81	DTG	DSG	ATGCCTCCGTTACTGATCCCCTTGCTCCTCCTCCTCCCTCTCCTCTCCAC CGCAACGCCGACCACTACCACGCTTCCTCTCTACCGCCACCTCCCGCCCG TCCCCACGACCGCGCAACACCACCCGCTCTCCCGCCTCGCCGCCGCGTCG CTCGCCCGCGCGTCGCACCTCAGGCGCCCCCACCAAGGCCAAGGCCAGGG CCAGGCCCACGGAGGAGCAGCGGGAGCGCCCTCCATCCGCACCGCGCTCT ACCCGCACTCCTACGGCGGCTACGCCTTCACCGTCTTCCTCGGCACGCCG CCGCAGCCCCTCCCCGTCCTCCTCGACACCGGCAGCCACCTCACCTGGGT CCCCTGCACATCCTCGTACCAGTGCCGCAATTGCTCCTCCCT…	MPPLLIPLLLLLPLLSTATPTTTTLPLYRHLPPVPTTAQHHPLSRLAAAS LARASHLRRPHQGQGQGQAHGGAAGAPSIRTALYPHSYGGYAFTVFLGTP PQPLPVLLDTGSHLTWVPCTSSYQCRNCSSLSAAPALVFHPKNSSSSRLI GCRNPSCLWIHSADHLSECRACARGSNCTNNVCPPYLVVYGSGSTAGLLI ADTLRAPGRAVRNFVVGCSLASVQQPPSGLAGFGRGAPSVPTQLGLKKFS YCLLSRRFDDDAAVSGELVLGDGGGRNEGMQYVPLVRSAGARPPYSVYYY LSLTGVTVGGKNVRLPQRAFAAGADGGGGGGGAIVDSGTTFTYLDPTVFQ PVAAAVIAAVGGRYSRSKEVEEGLGLRPCFALPPGAKAMELP…
PhAP39.1	PH02Gene00313.t1	C	24	70184955	70186358	1164	387	40280	5.82	DSG	QDG	ATGCAGCACACCACAAGCACCGAGCTTCTCCTCCTCCTCTTCGTCTCCAC ATCCGTACTGAACATCGACATCTCCCACGCTTCATCCCTACGGTTCCACT ACATCAACCCTCACAACTTCACCACGACGGCGACCACCACCTCGTCGCGG CCCTCCTCTGCTCACCGCAACCGCAACCCTTCGCTTGCCTTACTGCACCG CGACGCCATATCCGGCGCGACGTACCCCTCGCGCCGCCACGGCGTGCTCG GCCTCGTGGCCCGCGACAATGCCCGGGCAGAGTACCTCCAGTACCTTGTC GTGGATTCTGGGAGCGACGTCATCTGGGTGCAGTGCCGCCCGTGCACGGA GTGCTACGCGCAGGCCGACCCGCTCTTCGACCCCACCGCGTC…	MQHTTSTELLLLLFVSTSVLNIDISHASSLRFHYINPHNFTTTATTTSSR PSSAHRNRNPSLALLHRDAISGATYPSRRHGVLGLVARDNARAEYLQYLV VDSGSDVIWVQCRPCTECYAQADPLFDPTASASFSGVSCGSAICRMLPRS GCGDSDRCEYEVDYGDGSYTKGVLALETLTFGGTAVQGIAIGCGHRNRGL FVGAAGLLGLGWGPMSLVGQLGGAAGGAFSYCLASRGPDSNAGAGSLVLG RTEAVPVGAVWVPLVRNAQAPSFYYVGLTGLGVGGAKLPLQDGLFQLTED VSLFDTCYDLSGYASVRVPTVSFYFDGGAILTLPATNLLAEVGGGVYCLA FAPSSSGLSIVGNIQQEGIQITVDSANGFIGFGPSTC
PhAP43.2	PH02Gene01403.t1	C	7	46407313	46411041	1275	424	45084.5	8.24	DTG	DSG	ATGGCGCGTGTTCACCTGCTCCTGCTCGTGTCGTTCCTCGCTCTCGCCGC GGCGGCAGTCGAGGGCGAGCGGCACCGCCGGGGGAAGTCGGCAAGGCTCC AGCTGCTCCCCGCCGCGCCGGACGCGTTCCTGGGCGAGCGGGCGAGGGAC GACCGGCACCGCCACTCCTACATCTCCGCCAAGCTGGCGTCGCGCCGCCG CCGCGGGGCGGAGACCTCCCCGGAGGCGGCGGCCTTCTCCATGCCGCTGT CGTCGGGGGCGTACACCGGCACGGGGCAGTACTTCGTGCTGTTCCGCGTG GGCACGCCGGCGCAGCCGTTCGTGCTCGTGGCGGACACCGGCAGCGACCT CACCTGGGTGAAGTGCAGCGGCCCGTCCCCTCCGTCGTCGGG…	MARVHLLLLVSFLALAAAAVEGERHRRGKSARLQLLPAAPDAFLGERARD DRHRHSYISAKLASRRRRGAETSPEAAAFSMPLSSGAYTGTGQYFVLFRV GTPAQPFVLVADTGSDLTWVKCSGPSPPSSGAAASSLVFRPGDSKSWSPI PCSSDTCTSYVPFSLANCSTPPGACSYDYRYQDGSSARGVVGTDSATVAL SGGGADKKEKLQDVVLGCTTSYDGQSFQASDGVLSLGNSNISFASRAAAR YGGRFSYCLTPLLLDGRMSPFYAVTVESISVDGEALDIPSDVWDVERKGG AILDSGTTLTILATPAYKAVVAALSKQLAGLPRVSMVPFDYCYNWTATAP AIPKLAVQFAGSARLEPPAKSYVIDAAPGVKCIGLQEGAWPG…
PhAP36.2	PH02Gene02167.t1	C	24	39605243	39606583	1341	446	46691.6	6.22	DTG	DSG	ATGGAGGCACTACGACTGCTTCTATTGGTGGCCATGGCGATCCTGGCCAG TTGCACCACCGGCGACCTAGCCGCGACGTCCCACCTGGGCCACCTGAAGG GCCTGCGCGTGCACCTGACGCACGTGGACGCGCATGGCAACTACTCGAAG CTGCAGCTACTGCAGCGGGCGGCGAGGCGGAGCCGCCACCGCATGTCGAG GCTCGTCGCGCGGACCACCGGCGTACCGATGTCGAGCAAGGCCGCCGCGG CCGGCGCCGACCTGCAGGTGCCGGTCCACGCCGGGAACGGCGAGTTCCTG ATGGACCTGTCCATCGGCACGCCGGCGCTGGCCTACTCGGCCATCGTCGA CACCGGCAGCGACCTCGTCTGGACGCAGTGCAAGCCGTGCGT…	MEALRLLLLVAMAILASCTTGDLAATSHLGHLKGLRVHLTHVDAHGNYSK LQLLQRAARRSRHRMSRLVARTTGVPMSSKAAAAGADLQVPVHAGNGEFL MDLSIGTPALAYSAIVDTGSDLVWTQCKPCVDCFKQPTAVFDRSSSSTYA PVPCSSSFCSDLPTSTCTSASKCGYTYTYGDSSSTQGVLATETFTLAKTK VPGVAFGCGDTNEGDGFSQGAGLVGLGRGPLSLVSQLGLEKFSYCLTSLD DTKKSPLFLGSLADISESAAAASVQTTPLIKNPSQPSFYYVTLKALTVGS THISLPSSVFAVQDDGTGGVIVDSGTSITYLELQGYRALKKAFAAQMQLP TADGSGIGLDLCFQAPAAGVDQVEVPKLVFHFDGADLDLPAE…
PhAP50.2	PH02Gene02593.t1	C	6	15945936	15947264	1329	442	47822.1	8.02	DTG	DSG	ATGAAGCAGCTCGTGATGCTGCTGGTCTTGATCGCGCTGCCGGCGCGCGC CGTGTCCGTCCCCGGCGCCGGCATCAGGGCGCTGCTCACGCACGCCGACG CCGGCCGCGGACTCGAGAAGCCCGAGCTTGTGCGGCGCATGGCGCACCGG GCCAGGGCAAGACGGCGGCTGCTGTCGCACTCGCAGGCTCAACCGGTGCG CGCGCAGGTGCGTGCCGGCCTCGGCGCCGGCGGCGGCATCGTGACGAACG AGTACCTGGTGCACCTGTCCGTCGGCACGCCGCCGCGGCCCGTGGCTCTC ACGCTCGACACTGGCAGCGACCTCGTCTGGACGCAGTGCGCACCCTGCCT CGACTGCTTCGACCAGGGCCTCCCGTTCCTGGACCCCGCCGA…	MKQLVMLLVLIALPARAVSVPGAGIRALLTHADAGRGLEKPELVRRMAHR ARARRRLLSHSQAQPVRAQVRAGLGAGGGIVTNEYLVHLSVGTPPRPVAL TLDTGSDLVWTQCAPCLDCFDQGLPFLDPAESSTYAALPCNEPLCRALPF TSCGGRSWGDRSCVYVYHYGDKSITVGQLAADRFTFAPSSRNADSLSTRR LTFGCGHFNRGIFQANETGIAGFGRGRWSLPSQLNVSSFSYCFTSMFESK SSLVTLGAPAELYSHAHSRDVRTTPLIKNPSQPSLYFLSLKGITVGSTRL PVPESRFRSTIIDSGASITTLPVDVYEAVKAEFVVQVGLPASSVEGSALD LCFTLPVTAFWRRPTVPALTLHLDGADWELPRANYVFEDYGA…
PhAP32.2	PH02Gene02594.t1	C	6	15897666	15899027	1362	453	48344.6	7.25	DTG	DSG	ATGAAGGACTTGTCAGTGTTGCAACTTCTATCTTATCTTTTCTTCCTAGT GATCTTGTTCACCTCGTCGGCCACCACGGCCGCCGGCCTCGCCGTGCGCG CCGACCTCACCCACGTCGACAACGGCCGCGGCTTCACCAAGCGCGAGCTG CTCCGCCGAATGGCCGCTCGGACGAGGTCCCGCGCAGCCAGCCTTCTTTC ATCCGGCGCCCGCGTGATCCAAGGCGCCCACGCCCACACGGTGACCACGC CGGTGACCCGCGGCAACATCGGCGACGCTAATGCCGAGTACCTCATCCAC TTCAGCATCGGCACGCCGCGCCCGCAGCACGTGGTGCTGACGCTGGACAC CGGGAGCGACCTCGTTTGGACACAGTGCGAGCCCTGCGGTGT…	MKDLSVLQLLSYLFFLVILFTSSATTAAGLAVRADLTHVDNGRGFTKREL LRRMAARTRSRAASLLSSGARVIQGAHAHTVTTPVTRGNIGDANAEYLIH FSIGTPRPQHVVLTLDTGSDLVWTQCEPCGVCFDQPFPVFHPSASNTIRG VACSDPICQAGGLPTSGCYLKGKGCYYLYSYGDNSITAGRIIKDTFTFKA PNGKGGPVAVPELGFGCGLFNVGLFNSNESGIAGFARGPLSLPSQLKVGK FSYCFTTMLESKSSPVFLGTPDNLKAHATGPIQSTPFVQNPASPFYYLSL KGITVGKTRLPVHESAFALKADGSGGTIIDSGTAVTTFPQAVFGQLRSAF VSQVPFPVSNSSGDLCFSVASAAEAKKVPVPKLVFHFEGADL…
PhAP4.1	PH02Gene04108.t1	C	16	117807720	117809339	972	323	33258.7	5.7	-TG	DSG	ATGACCGGGAGCCTCACCCTGCGGCTCCACTCGCGGGACTTCTTGCCGCA GGAGCAGGGACGCCACCAGAGCTACAGGTCCCTCGTGCTGGCCCGCCTCC GCCGTGACTCGGCGCGCGCGGCGGCCGTGTCTGCCCGCGCGGTGCTGGCG GCGGACGGGGTCACCGGGGCCGACCTGCTGCCGGCGAACGCGACGCCGGT GTTCGAGGCCTCGGCGGCGGCGGAGATACAGGGCCCCGTGGTGTCCGGGC GCTGCCGCGACCTCGACGCCGCCGCCTGCCGCAACTCCACCGGCGCCTGC CTCTATGAGGTGGCCTACGGCGACGGCTCCTACACCGTCGGCGACTTCGC CACCGAGACGCTCACGCTCGGCGACTCCACCTCGGTCTCCAA…	MTGSLTLRLHSRDFLPQEQGRHQSYRSLVLARLRRDSARAAAVSARAVLA ADGVTGADLLPANATPVFEASAAAEIQGPVVSGRCRDLDAAACRNSTGAC LYEVAYGDGSYTVGDFATETLTLGDSTSVSNVAIGCGHDNEGLFFGDSGA GSDVVTAPLLRSPRTNTFYYVGLSGISVGGEALSIPSSAFAMDNSGAGGV IVDSGTAVTRLQSSAYSALRDAFLRGTASLPRTSGVSLFDTCYDLSGHTS VEVPAVALRFEGGRELRLPAKNYLIPLDGAGTYCLAFAATNAAVSIIGNV QQQGTRVSFDTAKGTVGFSANKC
PhAP16.2	PH02Gene05004.t1	C	16	19124770	19126062	1293	430	45831.2	7.64	DTG	DSG	ATGCCTCCCCCGCTTCTCGTTTGCATCTTCTTCTTCTTGCTCGCCGTGCC GTGGCCGTCCGAGGCGGCGAGGTCAGGGGCGAAGGCGCTGCTGTTCACGC TGCGGGCGCGGCAGGTACCGGCGGGGGCGCTGCCGCGGCCGCCGAGCAAG CTGCGGTTCCACCACAACATCAGCCTCACCGTCTCGCTCGCCGTCGGCAC GCCGCCCCAGAACGTCACCATGGTGCTCGACACCGGCAGCGAGCTCTCCT GGCTGCTCTGCGCGCCGGGAGGCGCAGCCAGGGGCGCCTCCTCCTTCCGC CCCAGGGCCTCGGCCACCTTCGCCGCCGTGCCCTGCGCCTCCGCGCAGTG CCGCGCCCGCGACCTGCCGTCGCTGCCGGCCTGCGACGGGGT…	MPPPLLVCIFFFLLAVPWPSEAARSGAKALLFTLRARQVPAGALPRPPSK LRFHHNISLTVSLAVGTPPQNVTMVLDTGSELSWLLCAPGGAARGASSFR PRASATFAAVPCASAQCRARDLPSLPACDGVSRQCRVTLSYADGSASDGA LAADVFAVGDAPPLRAAFGCMATAFDSSPDGVATAGLLGMNRGALSFVSQ ASTRRFSYCISDRDDAGVLLLGHSDLPFLPLNYTPLYQPALPLPYFDRVA YSVQLLGIRVGAKPLPIPASVLAPDHTGAGQTMVDSGTQFTFLLGDAYSA LKAEFLRQTKPLLPALNDPNFAFQEAFDTCFRVPEGRSPPARLPAVTLLF NGAEMVVSGDKLLYKVPDERRGVDVWCLTFGNADMVPITAYV…
PhAP25.2	PH02Gene05468.t1	C	15	68406190	68407494	939	312	32690.7	8.35	ASA	DSG	ATGGCGGCCTCCACAATCCCTCTCCTCCTCCTCCTCGCCGCCACCGTTGC CTCGGCCGCCGACCTCCCCGTCTACCACAACGACCCGTCCCAGAGCTCGG CGCCGTTGCCGACGTGCGCCTTCTCGAAGCCGTTCGCCGACGCCTCCTTC CAGGCATCGCTGGCCAGTGACTCGCTGCGGCTGGGCAAGGACGCCATCGC CAACTACGCTTTCGGGTGCGTGAGCTCGGTGAGCGGGCCGACGTCCAACT TGCCGAAGCAGGGGCTTCTGGGCCTGGGCCGGGGGCCCATGGCCCTGCTG TCCCAAGCCGGGAGAGTGTACAATGGCGTCTTCTCCTACTGCCTGCCGAG CTACAAGTCGTACTACTTCTCCGGCTCGCTCCGGCTGGGCGC…	MAASTIPLLLLLAATVASAADLPVYHNDPSQSSAPLPTCAFSKPFADASF QASLASDSLRLGKDAIANYAFGCVSSVSGPTSNLPKQGLLGLGRGPMALL SQAGRVYNGVFSYCLPSYKSYYFSGSLRLGAAGQPRSVRYTPLLKNPHRS SLYYVNVTGLSVGRAWVKVPAGSFAFDPNTGAGTVIDSGTVITRWTAPVY GELRDEFRRQVAAPSGYTSLGAFDTCFNTDEVAAGGAPAVTIHMDGGLDL ALPMENTLIHSSATPLACLAMAEAPQNVNAVVNVIANLQQQNLRVVFDVA NSRVGFARQSCN
PhAP32.1	PH02Gene07820.t1	C	15	47591723	47598597	1722	573	61850.5	7.17	DTG	DSG	ATGCGCCTCCCGGCCGTCCGCTTCCTGCCGTCGAGCGCGGCGCCGGCGGT GGTGGCCGCGAACGCGCGCATAGCCCGGCTGGCGCGCTCCGGGAACATGG AGGGCGCCCGCGCGACCTTCGAGGCCATGCCCCTCCGCACCACCGCCTCC TACAACGCCCTCCTCGCAGGCTACTTCCGCAACCACCTCCCGGACGCCGC CCTCGGCCTCTTCCGCCGCATGCCCTCCCGCGACCTCGCCTCCTACAACG CCCTCATCTCCGATGAGGAGCAAAAAGCTCATAGCTTGCGATATCATAGT GAGAGGCAGGCTGTGGCATATGGACTCTTGAAAGTCCCAGAAGGAATGCC CATTCGTGTCATGAAGAACCTCAGAGTGTGTGGGACTATTGG…	MRLPAVRFLPSSAAPAVVAANARIARLARSGNMEGARATFEAMPLRTTAS YNALLAGYFRNHLPDAALGLFRRMPSRDLASYNALISDEEQKAHSLRYHS ERQAVAYGLLKVPEGMPIRVMKNLRVCGTIGEVNGLVNSLLRIISSCHLE TYSGSRFHLNMKHVDAGRGLTDRELLHRMAQRSKARATQLLSASGGHSAS APVNPGTYTRAPYTEYLVHLAVGTPPQPVQLTLDTGSDLVWTQCKPCPAS ACFNQTLPLFDPSNSSTFTVLPCSSPLCERSCGNENSGNGSCHYIYSYGD GSVTRGELDSDTFTFGTDEAAGAGSVQVPGLGFGCGHENRGIFYYNLTGI AGFGRGDLSLPSQLKVDNFSHCFTTITGSQFSPVLLGLPANL…
PhAP22.1	PH02Gene08177.t1	C	17	15947934	15953555	1368	455	47264.7	7.76	DTG	DSG	ATGGCGTTGCCTCTTCTGCTTGCCTTCTCCCTGCTCTTCGCAGTGGCGAC TCCTATTAGGGACATCACTGATGCCTGCTCATCAGAAGTAAAGGATTTCC AGCACCTGAACAGCTCCGGCCTGCACCTCGAGCTGCACCACCCGCGGAGC CCCTGCTCGCCGGCGCCGCTCCCGGCCGACCTCCCCTTCTCGGCCGTGCT CACCCACGACGATGCTCGCATCGGGTCCTTCGCCGCGCGCCTCGCCAAGA CGCCGTCCGCGCGCCCCACCTCCCTCGACCGCGCCGACGCGGGCCTCGCC GACTCCCTCGCGTCCGTGCCGCTCAACCCGGGCACGTCGGTGGGCGTGGG AAACTACGTCACCCGCATGGGCCTCGGCACTCCGGCCACGTC…	MALPLLLAFSLLFAVATPIRDITDACSSEVKDFQHLNSSGLHLELHHPRS PCSPAPLPADLPFSAVLTHDDARIGSFAARLAKTPSARPTSLDRADAGLA DSLASVPLNPGTSVGVGNYVTRMGLGTPATSHVMVVDTGSSLTWLQCSPC MVSCHRQAGPVFNPKTSSTYASVSCSSPQCNDLTSATLNPASCSSSNVCI YQASYGDSSFSVGYLSKDTVSFGSNGMPNFYYGCGQDNEGLFGSSAGLIG LARNKLSLSYQLAPSLGYSFSYCLPTSSSSGYLSIGSYNPGQYSYTPMVS SSLDNSLYFIKLAGITVAGKSLAVSSSEYSSLSTIIDSGTVITRLPTSVY SALSKAVAGAMKGTPRASEYSILDTCFQGRASQLRVPAVSMA…
PhAP5.1	PH02Gene09044.t1	C	16	113084891	113086343	1287	428	44458.7	5.17	DTG	DSG	ATGGAAGCGATGATAGCTCGCGTGCTTTTGTTGATCTTTGGCATCTTCCT TACCGGGAAGGTATGCGGGTGCACCGCGTACGGTGGCGGCTTCAGCGTCG AGTTCATCCACCGGGACTCCGCCAAGTCGCCGTTCCACGACCCGGCGCTC AGCCCGCACGACCGCGTGCTCGCGGCCGTGCGACGCTCCACAGCGCGCGC CGTGGCGCTCGCGAGCTCTTACGGCGCCGTGCCCTCCGCCGACGACGTCG TGTCCACTGTTACATCTAGGTCGTTCGAGTACATGATGGACGTCAACGTC GGCACGCCGCCCAGGAAGATGCTCGCCATCGCCGACACCGGCAGCGACCT CGTGTGGATCAGATGCGGGAACGGCAGCGCTGACCACCGCGC…	MEAMIARVLLLIFGIFLTGKVCGCTAYGGGFSVEFIHRDSAKSPFHDPAL SPHDRVLAAVRRSTARAVALASSYGAVPSADDVVSTVTSRSFEYMMDVNV GTPPRKMLAIADTGSDLVWIRCGNGSADHRAPAAAAPPPVLFDPSGSKTF GRVSCQTDACQAVPDASCDADSNCQYLYAYGDGSRTSGLLSTETFTFDVA GGSRQVRVANVNFGCSTVATGTFQGDGLVGLGPGAISLVTQLDAATKFGR KFSYCLVPHSVNSSSTLNFGARANVSEPGAANTTLANSDPYYTVTLESVK VGGRAVAAHRSPIIVDSGTTLTFLDAALLSPLVEELSGRITLPRAESPDK LLQLCYDVSGAQDPQQGAIPDVTLELGGGAAVTLRAENTFVL…
PhAP5.2	PH02Gene09048.t1	C	16	113023576	113027318	1320	439	45585.2	6.39	DTG	DSG	ATGGAAGCGATGATGGCTCGCGTGTTTTTGTTGATCTTTGGCCTCCTCCT TGCCGGGAAGCTATGCGGGTGCGCCGCGTACGGTGGCGGCTTCAGCGTCG AGTTCATCCACCGGGACTCCGCCAAGTCGCCGTTCCACGACCCGGCGCTC AGCCCGCACGACCGCGTGCTCGCGGCCGTGCGACGCTCCACAGCGCGCGC CGTGGCGCTCGCGAGCTCTTACGGCGCCGTGCCCTCCGCCGACGGCGTCG TGTCCACTGTTACCTGTAGGTCGTTCGAGTACATGATGGACGTCAACGTC GGCACGCCGCCCAGGAAGATGCTCGCCATCGCCGACACCGGCAGCGACCT CGTGTGGATCAGATGCGGGAACGGCAGCGCTGACCACCGCGC…	MEAMMARVFLLIFGLLLAGKLCGCAAYGGGFSVEFIHRDSAKSPFHDPAL SPHDRVLAAVRRSTARAVALASSYGAVPSADGVVSTVTCRSFEYMMDVNV GTPPRKMLAIADTGSDLVWIRCGNGSADHRAPAAAAPPPVLFDPSGSKTF GRVSCQTDACQAVPDASCDADSNCQYLYAYGDGSRTSGLLSTETFTFDVA GGSRQVRVANVNFGCSTVATGTFRGDGLVGLGPGAISLVTQLGAATKFGR KFSYCLVPHSVNSSSTLNFGARANVSEPGAATTPLANSDPYYTVTLESVK VGGRAVAAHRSPIIVDSGTTLTFLDAALLSPLVKELSGRITLPRAESPDN VLQLCYDVSGAQDPQQGAIPDVTLELGGGAAVTLRAENTFVL…
PhAP72.1	PH02Gene09492.t1	C	13	113457296	113458615	1320	439	47134.5	7.99	DTG	DSG	ATGCAGCATATATTGCTGGTGCTAGCAGTGCTCCTGCTCCTAATAGCCTC GCTCTATGCTTCTCCGCCGGCAAGCACCTCGGCCTTTGCCGGCGATATCC GCGTCGACCTAAGGCATGTCGACGCCGGGAAGCAGCTGTCCAAGCTCGAG CTGATACGGCGCGCCATGGAGCGCAGCAAGGCGAGGGCGGCCGCGCTCTC CGTGGTGAGGAACAGTGGACTCGCTAGCAAGAGCGCGCAGCAGCCTGGCA TTCCGGTGCGCCCGTCCGGCGATCTGGAGTACGTCCTCGACCTCGCCATC GGCACGCCGCCGCAGCCCATCTCGTTGCTTCTCGACACCGGCAGCGACCT CATCTGGACGCAGTGCGCGCCTTGCATGCGTTGTCTCACGCA…	MQHILLVLAVLLLLIASLYASPPASTSAFAGDIRVDLRHVDAGKQLSKLE LIRRAMERSKARAAALSVVRNSGLASKSAQQPGIPVRPSGDLEYVLDLAI GTPPQPISLLLDTGSDLIWTQCAPCMRCLTQPDPMFSPGKSSSYEPMRCS GQLCADILLRGCQRPDTCTYQYTYGDGTMTLGVYATEFFTFTSSSGEKLS VPLGFGCGTTNVGSLNNGSGIVGFGRNPLSLVSQMSIRRFSYCLTPYTST KKSTLLFGSLADGVYGDATGPVQTTSLLQSYQKPTFYYVPFTGVTVGARR LRIPQSSFALRPDGSGGVIIDSGTAFTLFPEAVLAEVVRAFHSQLRLPLA NGSSPDGSVCFAVTTSRVLVPRLVFHFQGADLDLPRRNYVLD…
PhAP16.1	PH02Gene11434.t1	C	14	69982820	69984121	1302	433	46030.5	7.37	DTG	DSG	ATGCCTCCCCCACTGCTCGTTTGCCTCCTCCTCTTCTCGCTCGCCGTGCC GTGGCCGTGGCCGTCTGAGGCGGCGGGGCCGGGGCCGAAGCCTCTGCTGT TCGCGATGCGGGCGCGGCAGGTGCCGGCGGGGGAGCTGCCGCGGCCGCCG AGCAAGCTACGGTTCCACCACAACGTCAGCCTCACCGTCTCGCTCGCGGT CGGCACGCCGCCGCAGAACGTCACCATGGTGCTCGACACCGGCAGCGAGC TCTCCTGGTTGCTCTGCGCACCAGGAGGCGGCGCCAGGGGCGCCTCCTCA TTCCGCCCCAGGGCCTCGGCCACCTTCGCCGCCGTGCCCTGCGCCTCCGC GCAGTGCCGCTCACGCGACCTCCCGTCGCCGCCGGCCTGCGA…	MPPPLLVCLLLFSLAVPWPWPSEAAGPGPKPLLFAMRARQVPAGELPRPP SKLRFHHNVSLTVSLAVGTPPQNVTMVLDTGSELSWLLCAPGGGARGASS FRPRASATFAAVPCASAQCRSRDLPSPPACDGASRQCRVSLSYADGSASD GALATDVFAVGDAPPLRAAFGCMATAFDSSPDGVATAGLLGMNRGALSFV SQASTRRFSYCISDRDDAGVLLLGHSDLPFLPLNYTPLYQPALPLPYFDR VAYSVQLLGIRVGAKPLPIPASVLAPDHTGAGQTMVDSGTQFTFLLGDAY SALKAEFLKQTKPLLPALNDPNFAFQEAFDTCFRVPEGRSPPARLPAVTL LFNGAEMVVLGDRLLYKVPGERRGGDGVWCLTFGNADMVPIM…
PhAP93.5	PH02Gene12136.t1	C	24	17995280	17997385	1491	496	53348.3	7.55	DTG	DSG	ATGCCGATGGTCGGCCGTGCCCACCATCGGAGCCCGCCTCTGCTTCTCGG CCAGCCTCAGTGCGTTGTTGTGAGGCCGAGCCTCCATACGTCGTACCGTC GTCGACATCCGCCGCTGCGCGTCCGCCGCCCTCCATGCGTCGTTGAGGAC GTGCGGAGCTGGAGCTCGGGAGCGTCGGCCGTTGAGGACGAGAGGGGAGA TCTTCTTCTTCGCCTGCCCCCTCAATGCGCTTGGAGTTGGACTTGGAGTG CTGCCCTAACCTGTGGTGCAGGCCTCAACATCGAGCTCACCCACGTCGAC GCCAAGGGAAAGTACACCATGGCGGAGCGCGCGCGCCGCGCCGTCCAACG CAGCCGGGAGCGCCTAGCGTCTATGTCGGCCGGCGACGTGAG…	MPMVGRAHHRSPPLLLGQPQCVVVRPSLHTSYRRRHPPLRVRRPPCVVED VRSWSSGASAVEDERGDLLLRLPPQCAWSWTWSAALTCGAGLNIELTHVD AKGKYTMAERARRAVQRSRERLASMSAGDVSAPVRWAQAEYIAEYLIGNP PQRAEAIIDTGSDLVWTQCTTCLPNNCFKQKLPYYNYSESRSAQPVPCTD GPCLANLEHACALDGSCVFGDSYGSGAIIGDLGTEVFAFQSGTIDLAFGC VNDSRIVPGALDGASGIIGLGRGSLSLVSQTGASKFSYCLTPYNSSDVAR SHLFVGASASLSGQSPVTSIQFVKIPRDSPYYTRYYLPMVGMTVGKTKLP IPRTLFDLRQVGPGSWSGGVVIDSGTTITALVDGAYKALKEE…
PhAP25.1	PH02Gene15291.t1	C	21	102896369	102898906	1062	353	37167.7	8.02	RIE	DSG	ATGCGTCCCATCCCGGCTCTGTCGCTCACCGGCCCCAGCCGCGCCGCCTG CGCTAGTGTTCGTCGCCGCTGCCTGCGCCTAGGGTTGGGAGTTAACGAAT GGAACTTTGGATGCGATGTGAGGATTGAGGCCGACTTGGAGTGGTCTGGA GGCACATGCACCATGTACTCGGGTCAGCCCTGCCCGGCCCAGGACCCTGG CCAGGACCCGTCCCAGAGCTCGGCGCCGTTGCCGACGTGCGCCTTCTCTA AGCCGTTCGCTGACGCCTCTTTCCAGGCGTCACTGGCCAGTGACTCGCTG AGGCTGGGCAAGGACGCCATCGCCAACTACGCGTTCGGGTGCGTGAGCTC GGTGAGCGGGCCGACGTCCAACTTGCCAAATCAGGGGCTTCT…	MRPIPALSLTGPSRAACASVRRRCLRLGLGVNEWNFGCDVRIEADLEWSG GTCTMYSGQPCPAQDPGQDPSQSSAPLPTCAFSKPFADASFQASLASDSL RLGKDAIANYAFGCVSSVSGPTSNLPNQGLLGLGRGPMALLSQAGSVYNG VFSYCLPSYKSYYYSGSLRLGAAGQPRGVRYTPLLKNPHRSSLYYVNVTG LSVGRAWVKVPVGSFAFDPNTGAGTVIDSGTVITRWTAPVYAALRDEFRR QVAAPSGYTSLGAFDTCFNTDEVAAGGAPAVTIHMDGGVDLTLPMENTLI HSSATPLACLAMAEAPQNVNAVVNVVANLQQQNLRVVFDVANSRVGFARESCN
PhAP22.2	PH02Gene16415.t1	C	3	89334297	89338728	1362	453	47141.8	8.61	DTG	DSG	ATGGCGTTGCCTCTTCTGCTTGCCTTCTCCCTGCTCTTCGCAGTGGCGAC TCCTATCAGGGACATCACTGATGCATGCTCGTCAGAAGTAAAAGATTTCC AGCACCTGAACAGTTCGGGCTTGCACCTCGAGCTGCATCACCCGCGGAGC CCCTGCTCGCCGGCGCCGCTCCCGGCTGACCTCCCCTTCTCCGCCGTGCT CACCCACGACGATGCGCGCATCGCATCCTTCGCCGCGCGCCTCGCCAAGA CGCCGTCCGCGCGCCCCACCTCCCTCGACCGCGCGGACGCTGCGGGCTCC CTCGCATCCGTGCCGCTCAGCCCGGGCAAGTCGGTGGGCGTGGGCAACTA CGTCACCCGCATGGGCCTCGGCACGCCGGCCAAGTCGTACGT…	MALPLLLAFSLLFAVATPIRDITDACSSEVKDFQHLNSSGLHLELHHPRS PCSPAPLPADLPFSAVLTHDDARIASFAARLAKTPSARPTSLDRADAAGS LASVPLSPGKSVGVGNYVTRMGLGTPAKSYVMVVDTGSSLTWLQCSPCIV SCHRQAGPVFNPKTSSTYASVSCSSSQCNDLTSATLNRAACSSSNVCIYQ ASYGDSSFSVGYLSKDTVSFGSKSMPNFYYGCGQDNEGLFGRSAGLIGLA RNKLSLLYQLAPSLGNSFSYCLPTSSSSGYLSIGSYNPGQYSFTPMVSSS LDDSLYFIKLAGITVAGRSLAVSSSEYSSLPTIIDSGTVITRLPTSVYSA LSKAVAGAMKGTPRASAYSILDTCFKGRASQLRVPAVSLAFA…
PhAP56.3	PH02Gene18137.t1	C	8	31855232	31857533	1425	474	49940.3	5.36	DTG	DSG	ATGGCGTCCGCCCAACGGTTTCTCTTCTGTTTGCTCGCGCTCTGCCTTCT CTGCGGTGGTTCTCTGGCATCTTCGCCGCGCTACCTCTCCGTCAGCATCG ACGAGCTGCCCGATTCCAAGGCTCAAGTCGACTGCCCTCCCTTGACGTCA ACAGTCGCAACTTCTGGAAACAAACTCACGATCCCTGCAGCGTGCGGCTG CTGGCCAAGGTGCGGCGCGGCCGTCTCGACGGGGCGCGACATCATTGACC ATGACAGAGCCCGGCTGAGCACCCTCCTCCAGAGGTCGCCCTTCCGTTCA GCCGTTTCCCTCGCTCCATCCGCGCCACCAGCCGCACCGCCCATTCCAGC GGAGGCTCCGTCCGCGACCATCCCGGACCGCCCAGGGACGTA…	MASAQRFLFCLLALCLLCGGSLASSPRYLSVSIDELPDSKAQVDCPPLTS TVATSGNKLTIPAACGCWPRCGAAVSTGRDIIDHDRARLSTLLQRSPFRS AVSLAPSAPPAAPPIPAEAPSATIPDRPGTYLDTLEFVVVVGFGAPVQPS AVTLDTGSDLSWIQCLPCSGNCYPQHDPLFDPTKSATYAAVPCGHPQCSA AGGRCNGTTCLYSVQYGDGSSTSGVLSHETLTLTSSRKLSGFPFGCGQRN LGRFGHVDGLLGLGRGELSLPSQAAPSFGSTFSYCLPSFNNTPGYLNIGS TPVASKVQYTAMIQKPEYPSFYFVELVSIDIGGYILPVPPSVFTSTGTLL DSGTILTYLPAQAYTALRDRFKFTMQQYKPAPPNGILDLDTC…
PhAP57.5	PH02Gene18138.t1	C	8	32074341	32076386	1446	481	50788.7	4.48	DTG	DSG	ATGCCCCTTTTGATCTTGGTAGGGTCTAGGAATGCAGCTGATAAAAACAA CTACCCATTACAGACTGGCATTCTGAACAAAGATGCTGCAGTCATGAAGA TTTACTGTTCCATTGCTCTTGCAGCTGCAGGTGCTGAGGAACGCAAATTT GTGGTGGTGCCAACTGCCTTGTTCGAGTCATCAGAAGCATCATGTTCTAC ATCAAGAGGGGTTCCAGACTCAAACCGTGCCTCCGTGCTACTGGCGCACC GGCACGGACCGTGCGCACCCGTGCAGACCAAAGACAAGCTGCCTCTCGCC GAAACGCTTCGCCGAGACCGTGCACGCACTGAGTACATTACAAGAAGAGC CTCGACTAGCATGACACCGCAGGACGATGACCGAGTGAACAT…	MPLLILVGSRNAADKNNYPLQTGILNKDAAVMKIYCSIALAAAGAEERKF VVVPTALFESSEASCSTSRGVPDSNRASVLLAHRHGPCAPVQTKDKLPLA ETLRRDRARTEYITRRASTSMTPQDDDRVNIPIELGYSVDSLQYVVTVGF GTPAVPQTILVDTGSDLSWIQCKPCNTSNCYPQKHPLFDPSNSSTYAPIP CDSMACRNLIGENDGNGCTSSSECGFGITYGSGSNTTGVYSNDTLTLGPG AVIENFRFGCGHDQEGPYDKYDGILGLGRLPESLVLQTSAEHGGAFSHCL PPTGSSTGFLALGAPDNTSGFVFTPLLQIQEQPGFYQMMLIGISVGGQLL DIPPAVFSEGMITDSGTIVTALQETAYVALRTAFRSAMAAYP…
PhAP43.1	PH02Gene18397.t1	C	9	60545382	60548869	1389	462	48677.4	8.39	DTG	DSG	ATGGCGCGCGTTCACCAGCTCTTGCTCGTGTCGTTCCTTGCTCTCGCCGC GGCCGCAGTTGAGGGCGGGCGGCACCGCCGGGGCAAGTCGGCGCGGCTCC AGCTGCTCCCCGCCGCGCCGGACGCGTCCCTGGGCGAGCGGGCGAGAGAC GACCTGCACCGGCAGGCGTACATCTCCGCCAAGCTGGCGTCGCGCCGCCG CCGCGCGGCGGAGACCTACCCGGCGGCGGGGGCGGAGGCGGCGGCCTTCG CCATGCCGCTGTCGTCGGGGGCGTACACTGGCACGGGGCAGTACTTCGTG CGGTTCCGCGTGGGCACGCCGGCGCAGCCGTTCGTGCTCGTGGCGGACAC CGGCAGCGACCTCACCTGGGTGAAGTGCCACGGCCCGTCCCC…	MARVHQLLLVSFLALAAAAVEGGRHRRGKSARLQLLPAAPDASLGERARD DLHRQAYISAKLASRRRRAAETYPAAGAEAAAFAMPLSSGAYTGTGQYFV RFRVGTPAQPFVLVADTGSDLTWVKCHGPSPPSSGASPPVSPRVFRPGDS KSWSPIPCSSETCTSHVPFSLANCSTPPGPCSYDYRYKDDSSARGVVGTD SATVALSGGGADKKAKLHDVVLGCTTLYDGQSFQASDGVLSLGNSNISFA SRAAARFGGRFSYCLVDHLAPRNATSYLTFGPDPDAASSAAAAPSSQTPL LLDGRMSPFYAVTVDSISIAGEALDIPSEVWDVGRKGGAILDSGTSLTIL ATPAYKAVVAALSKPLSGLPRVSMDPFDYCYNWTADAPAIPK…
PhAP50.3	PH02Gene20659.t1	C	16	18652967	18654205	1137	378	41845.5	4.69	DPT	D--	ATGAAAGAGCAGAAACTGATTGCGAAGGATGGCTTCTCATTTTGGCTTAA CCGTGACCCTGATGCATCCACTGGAGGTGAGCTTGTCTTCGGTGCTGTAG ACCCAAAACACTACAAGGGGAGCCATACATATGTTCCTGTTACTCGCAAA GGCTACTGGCAGTTTGACATGGGGGATCTTATTAGTGATGGCCACTCGAC TGGTTTTTGTGCTGGTGGTTGTGCTGCTATTGTTGACTCAGGGACTTCAC TGCTCGTCGACCCAACAACCATAGTGGCTCAAGTGAATCATGCATTTGGG GCTGAGGGAATTATCAGTACAGAATGCAAAGAAGTAGTGAGAGATAACCA AATTGAATCTGTTGCTGAAAAAGAAAGGCGGGGTTCTGATTT…	MKEQKLIAKDGFSFWLNRDPDASTGGELVFGAVDPKHYKGSHTYVPVTRK GYWQFDMGDLISDGHSTGFCAGGCAAIVDSGTSLLVDPTTIVAQVNHAFG AEGIISTECKEVVRDNQIESVAEKERRGSDFFCTAYEMTVVWIQNQLREN QTKYAQDLCQWVSRFDIYEESAFDASSDLISHDVYEPSGDHAIDSDRPHM SYVQTKFPRSQSAVFQNNSSSDLEGSVDSEILVPRCRSFEDLCSMGDDKV DYLSGDETHHSKSNLDAHCAGPSPDVYEALHYEENASVGRFDATKGGQRS TASVEQNFVKDGMPSHKYWDGKYISGDHSVDPVAPFCADSGDRCHHSGND GGVNEAIDQRRGEVAEQRYRSVPRITCH
PhAP72.2	PH02Gene21663.t1	C	18	38455750	38457069	1320	439	47042.4	8.36	DTG	DSG	ATGCAGCATATATTGCTTGTGCTAGCAGTGCTCCTGCTCCTAATAGCCTC GCTCTACGCTTCTCCGCCGGCAAGCACCTCGGCCTTTGCCGGCGATATCC GCGTCGACCTAAGGCATGTTGACTCCGGGAAGCAGCTGTCCAAGCTCGAG CTGATACGGCGCGCCATGGAGCGCAGCAAGGCGAGGGCGGCCGCGCTCTC CGTGGTGAGGAACAGTGGACTCGCTAGCAAGAGCGCGCAGCAGCATGGCA TGCCGGTGCGCCCGTCCGGCGATCTGGAGTACGTCCTCGACCTCGCCATC GGCACGCCGCCGCAGCCCATCTCGGTGCTTCTCGACACCGGCAGCGACCT CATCTGGACGCAGTGCGCGCCTTGCAAGAGTTGTCTCACGCA…	MQHILLVLAVLLLLIASLYASPPASTSAFAGDIRVDLRHVDSGKQLSKLE LIRRAMERSKARAAALSVVRNSGLASKSAQQHGMPVRPSGDLEYVLDLAI GTPPQPISVLLDTGSDLIWTQCAPCKSCLTQPDPIFTPGKSSSYEPMRCS GKLCADILHRGCQRPDTCTYRYTYGDGTMTLGVYAAERFTFTSSSGEKLS IPLGFGCGTTNVGSLNNGSGIVGFGRNPLSLVSQMSIRRFSYCLTPCTST KKSTLLFGSLADGVYGDATGPVQTTSLLQSRQNPTFYYVPFTGVTVGARR LRIPQSSFALRPDGSGGVIIDSGTALTLFPEAVLAEVVRAFHSQLRLPLA NGSSPDGGVCFAVTTSKVLVPRMVFHFQGADLDLPRRNYVLD…
PhAP71.1	PH02Gene21664.t1	C	18	38470370	38471692	1323	440	46267	4.62	DTG	DSG	ATGGCAAGCATTGCAGTATTCTTGCTCCCACTGCTTCTTTCCGCGGTCGC CGCCGCGGCGCATTCCAATGGCGCCTTCGGCTTCAAGGCCACTCTTACCC ACATCGACGCGAACGCGGGGTACACGAAGGCGCAGCTGATCTCCCGTGCC GTCGGCCGGAGCAAGGCCCGCGTCGCCGGGCTTCAGTCGCTGGCGACGGC CACGGCGGCGGACGCGATCACTGCGGCCCGCATCCTGGTGCGCGCCAGCC AGGGCGAGTATCTGATGGACATGGGCATCGGCACGCCGCCGCGGTACTAC TCGGCAATCCTCGACACCGGCAGCGACCTCATCTGGACGCAGTGCGCGCC GTGCCTGCTCTGCGTCGACCAGCCCACGCCCTACTTCGACCG…	MASIAVFLLPLLLSAVAAAAHSNGAFGFKATLTHIDANAGYTKAQLISRA VGRSKARVAGLQSLATATAADAITAARILVRASQGEYLMDMGIGTPPRYY SAILDTGSDLIWTQCAPCLLCVDQPTPYFDRSQSPTYVTLSCSSPMCDAL YYPLCFHDVCVYQYFYGDSANTAGVLANETFTFGTNTTRVTVPSITFGCG NLNAGSLSNGSGMVGFGRGSLSLVSQLASPRFSYCLTSFLSPTPSRLYFG AYATLNSTNTSSGGPVQSTPFVVNPALPTMYYLNMTGISVGGDLLPIDPS VFAINDTDGTGGVIIDSGTSITYLAQPAYDIVHEAFVSQVGLPIANASSS GLDTCFKWPPPPRGGVVTIPEFVLHFDGAGMELPLENYMLVD…
PhAP71.2	PH02Gene22083.t1	C	3	17706742	17708576	1152	383	40871.2	3.81	DNP	DSG	ATGGGCCCTCGGCTGGCGCACCTCTGGCACCTCTCTAGGGCCGGCACTGT GTGCGTCTACCAGTACTTCTACGGTGACAGCGCAAGCACCGCCGGTGTCG TCGCCAACGAGACGTTCACGTTCGGCACCAACACGACGCGGATCACCGTG CCGAGCATCACGTTCGGCTGTGGGATACTCAACGCGGGCTCGCTCTCCAA CGGTTCCGGCATGGTCGGCTTCGGTCGGGGGTCGCTGTCAGTGCCGGCCC TAGAGAGTGTTGTGCCTGATGATAATCCTGTAGATGCACTTGATATTGAA GAACAAGGACAGCAACAAGTTAATGATATTTTAAGTGAGCAAGTTGATGC CAATGATGATGCTACACAGAATGAAAATTTACAGCCTTCCTC…	MGPRLAHLWHLSRAGTVCVYQYFYGDSASTAGVVANETFTFGTNTTRITV PSITFGCGILNAGSLSNGSGMVGFGRGSLSVPALESVVPDDNPVDALDIE EQGQQQVNDILSEQVDANDDATQNENLQPSSEPENSIDDVQPASMHDVFD PRTWGNLDNKGRDILIEKGPLDSPRFSYCLTSFMLPTPSRLYFGAYATLN STNTSSSGPVQSTPFVVNPALPTMYYLNMTGISVGGNLLPIDPSVFAIND ADGTGGVIIDSGTSITYLVQPAYDMVHEAFVSLVGLPMANASSSGLDTCF NWPPPPAAMVTIPEFVIHFDGADMELPLENNMLIDASTGNLCLAMAPSDD GSIIGSFQHQNFHVLYDNENSFLSFVPAPCNLI
PhAP4.2	PH02Gene22193.t1	C	14	101840595	101843930	885	294	29950	4.42	-TG	DSG	ATGGACCATGATTTGGTTGGCTCCTCTACAGGATGCAAGCGCTGCCGCGA CCTCGACGCCGCCGCCTGCCGCAACTCCACCGGCGCCTGCCTCTACGAGG TCGCCTACGGCGACGGCTCCTACACCGTCGGCGACTTCGCCACCGAGACG GTCACGCTCGGCGACTCCGTCCCGGTCTCCAACGTCGCCATCGGCTGCGG CCACGACAACGAGGGGCTCTTCGTCGGCGCCGCCGGGTTGCTGGCCCTGG GCGGCGGCCCGCTCTCCTTCCCGTCCCAGATCTCGGCCACCTCCTTCTCC TACTGCCTCGTCGACCGCGACTCCCCCTCAGCGTCCACCCTGCAGTTCGG CGACTCGGGCGCCGGCTCCGACGTCGTGACGGCGCCGCTGCT…	MDHDLVGSSTGCKRCRDLDAAACRNSTGACLYEVAYGDGSYTVGDFATET VTLGDSVPVSNVAIGCGHDNEGLFVGAAGLLALGGGPLSFPSQISATSFS YCLVDRDSPSASTLQFGDSGAGSDVVTAPLLRSPRTNTFYYVGLSGISVG GETLSIPASAFAMDNSGAGGVIVDSGTAVTRLQSSAYSALRDAFLRGTAS LPRTSGVSLFDTCYDLSDRTSVEVPAVALRFEGGGELRLPAKNYLIPLDG AGTYCLAFAATNAAVSIIGNVQQQGTRVSFDTAKGTVGFSANKC
PhAP48.1	PH02Gene23192.t1	C	6	6974744	6976371	1386	461	49254.6	8.63	DTG	DSG	ATGGTTCCTGTCTTGCCGATGTTACTTCTTCTCCTGCCTGCTAGTTCTTC TCCAATTGCTCACGCAGGAGCTCATGGTGGACACAACTATCTGGTCGTAG CAACTAGCTCGCTGACGCCGAAAGCCGTCTGCTCCGGACTCAGGGTGATT CCATCCTCCAATCGCACTTGGTTACCGTTGTACCACCGGCGTGGCCCGTG CTCGCCGTTACACGCCGCCAAGAGCGCAACCTCCACGGCCGACGTCCTCC TCCTGGACCAACTCCGCGCCGACGACATCCGAAGGAAGTTCTCGAAGAAC GGCACTGCATCAGGAGAAGGGGAGCACCGGCCCTCCGACGTGACGGTCCC AACCACCCTAGGCACCTCATTGAGGTCCTTGGAGTACGTCAT…	MVPVLPMLLLLLPASSSPIAHAGAHGGHNYLVVATSSLTPKAVCSGLRVI PSSNRTWLPLYHRRGPCSPLHAAKSATSTADVLLLDQLRADDIRRKFSKN GTASGEGEHRPSDVTVPTTLGTSLRSLEYVITVGLGTPAITQTVHIDTGS DISWVQCRPCPVPACHAQKDAFFDPGKSSTYSPFTCGSASCTRLGVNYAN GCSNSLCQYIVKYADSSNTTGTYGSDRLTLTSSDVVNNFQFGCSHAEQGD TDRADGLMGLGGGAQSLVSQTAEKAFSYCLPPTASHTGFLTLGVPRISSS WYAVTPMYRIRNVPTFHRVLLQAITVAGRRLDVPPSVFSSGSIMDSGTII TRLPPTAYRALRSAFRNEMKMYPPARHRSILDTCFNLSGFGI…
PhAP49.1	PH02Gene23205.t1	C	6	6687038	6688772	1428	475	50322.6	6.81	DTS	DSS	ATGACAAGCGTTCTGCCGCTGTTACTACTAGTCTTGTCCTGTTGCTCCTG CATTGCTCATGGAGGAGATGAACACGAGCACTACACTGTCCTGGAAACTA GCTCTCTCGAACCAAAATCCGTCTGCTCTGGCCTCAAGGTGATTCCATCC GCGAATGGCTCGTGGGTGCCGTTGCATCGCCCCTACGGCCCGTGCTCGCC GGCGCAGTCCACGGCCGCGCCGTCCCTGGTGGACATGCTCCGCTGGGACC AGCTCCGCACCGACTATATCCGAAGGAAGGTCACTGGCGCCGGCGAGGAC GTGCTCCAGCCAACCACGCCGGAAGTCGACGTGCAGCAGTCCAACTACAG TCCCCAAGCGGACGTCGGTGCCGGCAGCGGCGCCGGCGCTGC…	MTSVLPLLLLVLSCCSCIAHGGDEHEHYTVLETSSLEPKSVCSGLKVIPS ANGSWVPLHRPYGPCSPAQSTAAPSLVDMLRWDQLRTDYIRRKVTGAGED VLQPTTPEVDVQQSNYSPQADVGAGSGAGAAAAGSSGTLSDLDPTAMGNG IVTQTVVIDTSSDVPWIQCLPCPVPPCHPQKNQFFNPTRSTTYAAVPCGS PACKALGQYGNGCSNSQCQYTVVYGDGTATTGTYITDTLTLNPTTRIMNF RFGCSHSVRGYFSDQTAGTMGLGGGSQSLLSQTAGLFGNAFAYCIPPPSS SGFLLLGGPTVAPWHFARTPLIRNSRAPTFYLVRLEAIIVAGQRLNVPPA VFSAGSVMDSSAIVTQLPPTAYRALRSAFRYAMRMYPLTAPR…
PhAP40.2	PH02Gene23663.t1	C	23	1070221	1075982	1161	386	40546.8	9.37	DTG	TTA	ATGGGCAGAACCGTGCCCTTGGGCACTGAGTCATGCACGACCATGCCCCT AGGGCACAGCATGCCAATGTGGCGTGCGCAGGGCATAGGGGGACACGACA AAGCGCCGACCACCACCACGCTACCGCTCTACCGCCACCTCCCGCCCGTC CCAAAGACCGCACACCACCACCCGCTCTCCCGCCTCGCCGCCGCGTCCCT CGCCCGCGCGTCACACCTGAGGCGCCCTCGCCAAGGCCAAGGCCGAGCCC GAGCCCACGGAGGAGCAGGAGCGGGCGCATCCATCCGCACCGCGCTCTAC CCGCACTCCTACGGCGGCTACGCCTTCACCGTCTCACTCGGCACGCGGCC GCAGCCCCTCCCCGTGCTCCTCGACACAGGCAGCCACCTCAC…	MGRTVPLGTESCTTMPLGHSMPMWRAQGIGGHDKAPTTTTLPLYRHLPPV PKTAHHHPLSRLAAASLARASHLRRPRQGQGRARAHGGAGAGASIRTALY PHSYGGYAFTVSLGTRPQPLPVLLDTGSHLTWVPCTASYQCRNCSSLSAA PVLVFHPKNSSSSRLIGCRNPSCLWIHSADHLSKCRACARGSNCTNNVCP PYLVVYGSGSTAGLLIADTLRAPGHAVRNFVVGCSLASVHQPPSGLAGFG RGAPSVPAQLGLKIFSYCLLSRRFDDDAAVSGELVLGDGGGKNDGMQYAP LGRSAGAKPPYSVYYYLALTDVTVGGKTTAEAICLAVVTDVPSGGAGVVG DGPAIILGSFQQQNYYIEYDLEKERLGFRRQPCASS
PhAP68/76.1	PH02Gene23895.t1	C	13	88920714	88923437	1536	511	53543.3	8.62	DTG	DSG	ATGGCGGCCGCCGACGAGGCTCGCCTGCAACACCATCTTCTTCCTCGTGT CCTTGCGCTTCTTGCCGTCGTCGTTCTTGTCGCCGGTAGCGGCGCCCATG GCAGCCAGCGTGTCGTCGGGAAGAGTGCGGTGCTGGCACTGCGTGAGTTG GAATGGGGTGCTACGAGGAAGATCCAGAGCCGCTACGCTGAAGCAAAACT TGCTGAAATGCTAGGAGTGCACAAGAAAGCAGAAGTAGCAAGAACAGCAA ACACCGTGCTAGAGCTGAAGCACCACTCCCTCACAGCCATCTCCAACCAC CCTGCCGCCCGCGAGCGCTACCTCCGCCGCCTCCTCGCCGCCGACGCAGC ACGGGCGAACTCATTGCAGCTCCGTAACAAGGCAGCGTACAC…	MAAADEARLQHHLLPRVLALLAVVVLVAGSGAHGSQRVVGKSAVLALREL EWGATRKIQSRYAEAKLAEMLGVHKKAEVARTANTVLELKHHSLTAISNH PAARERYLRRLLAADAARANSLQLRNKAAYTQSGQAAAEVPLTSGIRFQT LNYVTTIALGGRSSSAANLTVIVDTGSDLTWVQCKPCAFCYAQHDPLFDP ASSVTYAAVPCNASACAASLKAATGTPGSCARGGSSSERCYYALAYGDGS FSRGVLATDTVDLGGANLDGFVFGCGLSNRGLFGGTAGLMGLGRTELSLV SQTASRFGGVFSYCLPATMSVNATGSLSLGGDSSSYRNTTPVAYTRMIAD PAQPPFYFMNVTGAAVGGAAVTAAGLGASNVLIDSGTVITRL…
PhAP20.2	PH02Gene24908.t1	C	20	35495918	35497435	1419	472	48105.6	8.03	DTG	DTG	ATGACCTTCTCCCCGGTGCACCGCGCCCTCCTCTTGTCATTCCTCTGCGC CGGCGCCCTCGGTTCCTTGCCCCGCCATGGCGCTGGCGCCGCGGGGGAGG GGAGCTACATCACCGTCTCCACCGCCAGCTTCGCGTCGGGCTCGACGTGC CACGATCCCGGGCGAGTCGCGCCGCAGCGGAACGGCACGTCGGCCGTGCT GCGGCTGACGCACCGGCACGGTCCGTGCAACCCGTCCTGGACGTCGTCGC AGAGGACGCCGTCTTTCTTGGACACGCTACGTGCGGACCAGAGACGCGCG GAGTACATAGAGAGGAGGATCTCGGGGGCCGGCAGAGCGCGCGCGCAGCG GCTGGGGAGTTCCAAGTCGGCGACGGTGCCGGCGAACTTGGG…	MTFSPVHRALLLSFLCAGALGSLPRHGAGAAGEGSYITVSTASFASGSTC HDPGRVAPQRNGTSAVLRLTHRHGPCNPSWTSSQRTPSFLDTLRADQRRA EYIERRISGAGRARAQRLGSSKSATVPANLGFSIGTLQYVVTVSLGTPAV AQTVEVDTGSDVSWVQCKPCPLPACYGQKDPLFDPTQSSSYSAVPCGAAA CSELGIYAYGCSGAQCGYVVSYGDGSSTTGVYSSDTLTLTGSDALKGFLF GCGHAQAGLFSGVDGLLGLGRQELSLVSQASSAYGGVFSYCLPPTQTTTG YLTLGGPSSTSGFSTTALLSASNAPTFYMVMLSGISVGGQQLGISASVFS GGTVVDTGTVVTRLPPTAYAALRSAFRSAMAPYGYPTAPGMG…
PhAP66.1	PH02Gene25083.t1	C	10	1673406	1674728	1323	440	46139.3	8.57	DTS	DSG	ATGGATAGGATGCTTTGCAGCATCGCTCTGTCGGTGCTGCTGCTCGCGAC CGGCGCGGCGGCGTCGCACCCGTCGTGCCCGGCGACGCCGCCCGACACGG GGGCGACGCTGCAGGTGTCGCACGCGTTCGGGCCGTGCTCGCCGCTGGGG CCGGGGGCCGCGGCGCCGTCGTGGACGGGGTTCCTCGCGGACCAGACGGC GCGGGACGCGGCGCGGCTGCTGTACCTCGACTCGCTCGCAGTCGCGGGGC GCGCGTACGCGCCGATCGCGTCCGGGCGGCAGCTGCTGCAGACGCCGACG TACGTGGTGCGCGCGCGCCTCGGCACGCCGCCGCAGCAGCTCCTCCTCGC CGTCGACACGAGCAACGACGCCGCGTGGATCCCCTGCTCCGG…	MDRMLCSIALSVLLLATGAAASHPSCPATPPDTGATLQVSHAFGPCSPLG PGAAAPSWTGFLADQTARDAARLLYLDSLAVAGRAYAPIASGRQLLQTPT YVVRARLGTPPQQLLLAVDTSNDAAWIPCSGCAGCPTSTPFNPAASTSYR PVPCGSPLCVQAPNPSCSLSSKSCGFSLTYADSSLQAALSQDSLAVANDV VKTYTFGCLQRATGTAAPPQGLLGLGRGPLSFLSQTKDMYEATFSYCLPS FKSMNFSGTLRLGRKGQPQRIKTTPLLANPRRSSLYYVNMTGIRVGRKVV PIPASALAFDPASGAGTVVDSGTMFTRLVAPAYEALRDEVRHRIRAPVSS LGGFDTCYNTSVAWPPVTLLLDGMQVTLPEDNVVIHRTYGTT…
PhAP70.1	PH02Gene25261.t1	C	3	23120313	23122267	1410	469	50160.8	4.69	DTA	DSG	ATGGCATGGGGAGCTTGCGTTGTGGCTGCTGCTGTTCTGCTCCTGCTTCT TCTTGCAGGAGGTGGCGGTGGTGGCGTGCATTGCCTGGAGGACAGGGGTA GGAGAGCCTATTTGCAGAGGAGGTATCGCCTGAGGTCAAGAGCAGAAAGT GGTGCCACGATCCTGGAGCTGAGGCACCACAGCTTCAGCTCAGGGCCAAG CAAGAGCAGAGAAGAGGAAATCAATGGCATCTTGTCTTCTGATGCCGTGA GGGTCTCGTCGCTGCAATGGCGCATCGACAACTACAGATTGATCAGGTCA TCGGACGAGGCATCCAAGGCTCAGGTCCCTGTCACCTCCGGAGCAAAGCT TCGGACACTGAACTACGTTGCCACCATCGGTTTGGGTGGCGA…	MAWGACVVAAAVLLLLLLAGGGGGGVHCLEDRGRRAYLQRRYRLRSRAES GATILELRHHSFSSGPSKSREEEINGILSSDAVRVSSLQWRIDNYRLIRS SDEASKAQVPVTSGAKLRTLNYVATIGLGGDEATVIVDTASELTWVQCKP CESCHNQQEPLFDPSSSPSYATVPCNSSSCDALQIATGMSGMCGADQPTC SYTLSYRDGSYSHGVLAHDKLSLAGEDIEGFVFGCGTSNQGPFGGTSGLM GLGRSQLSLISQTMDQFGGAFSYCLPLKESDSSGSLVLGDDSLVYRNSTP IVYTSMVSDPLQGPFYFLNLTGITIGGQEVESSGFSTGKVIIDSGTIITS LVPSVYNAVRAEFLSQFTEYPQGPGFSILDTCFNLTGFRDVH…
PhAP58.1	PH02Gene25611.t1	C	8	60737093	60747691	1533	510	52696.2	8.68	DTG	DSG	ATGGCCGCCGCTGCTTCTTCGTCGCCGTCTTCTTCTCGCCGCCGCGGCCA TGGCTGCAGCTTCCTCCCCCTGCTTGTTGTCGCGGCCTCTCTCGCGGCAT TTGGTTTCGGGGCTGCTCTTGGTGCGGGGAGCTCTGACCGTGTGCTGCTG AATGTGGCGTCCCTGTTCCCTGCCCCGTCTTGCCCCACGCCACAAGAACA CAAACACGGCGGCGCCGCGGGCACGAGGATGAAGATCGTCCACCAGCACG GTCCGTGTTCGCCGCTGGCCGACGCGCACGGGAAGCCGCCGTCCCACGAG GAGATCCTCGCCGCCGACCAGAGCCGCGTCGAGTCGATCCAGCGCCGGGT ATCCGAGACCACCGGCCGAGGTAAACTGAAGGGCGCCGCTCG…	MAAAASSSPSSSRRRGHGCSFLPLLVVAASLAAFGFGAALGAGSSDRVLL NVASLFPAPSCPTPQEHKHGGAAGTRMKIVHQHGPCSPLADAHGKPPSHE EILAADQSRVESIQRRVSETTGRGKLKGAARIQPGPSYPGTPRPGPSTPP PASLSSSSPSLPASSGRALGTGNYVVTIGLGTPDSRFTVVFDTGSDTTWV QCQPCVVACYKQKEPLFKPAKSSTYANISCASSYCSDLYSKGCSSGHCLY AVQYGDGSYTVGFFAQDTLTLSHDTVKGFRFGCGEKNRGLFGQAAGLLGL GRGKTSLTVQAYGKYGGVFAYCLPATSAGTGYLDFGPGSPVANVRLTPML TDNGPTFYYVGMTGIRVGGQQLAIPEWVFSTAGTIVDSGTVI…
PhAP27.1	PH02Gene25699.t1	C	21	78833012	78836220	1266	421	45039.8	6.82	DTG	DSG	ATGAATTGGTCAGCTCTGAGGCTACGCGCCACCCACGCCGACGCCGGCCG CGGCCTCACCAACCGCGAGCTGCTGCACCGCATGTCCGTGCGCAGCAAGG CCCGTGCCATGCGTCTGCTTTCCGGCCACGCGGTGAGCTCCCGCGTAGAC CCGGGGCCTTACACCGACGGCGTCCCCGACACGGAGTACCTGGTGCACTT GGCCATCGGCACGCCGCCACAGCCGGTGCAGCTCATCCTCGACACCGGGA GCGACCTCGTCTGGGCGCAGTGCCGGCCGTGCCGGGCCTGCTTCGACCAA ACCCTCCCCTACTTCGACCCGCACAACTCCTCCACGTTCGCCGTGCTCCC TTGCAACCTGCCCATGTGTCACAACCTGACTTGGTCTTCCTG…	MNWSALRLRATHADAGRGLTNRELLHRMSVRSKARAMRLLSGHAVSSRVD PGPYTDGVPDTEYLVHLAIGTPPQPVQLILDTGSDLVWAQCRPCRACFDQ TLPYFDPHNSSTFAVLPCNLPMCHNLTWSSCGKQNWGNNTCVYVYSYADN SITTGLLDADTFTFAAANAAGSASVPGLAFGCGLFNNGIFKSNETGIAGF GRGALSLPSQLKVGNFSHCFTAITGSEPSPVLLGLPANLYSNAGGVVVQS TPLIQNPSSLNAYYLSLKGITVGSTRLPIPESAFALKPDGTGGTIIDSGT GMTMLPQDVYKLVRDAFVAQARLPVHNMTTSSVSQLCFSVPPRAKPDAPK LVLHFEGATLDLPRENYMFELEEAGSSITCLAVNAGDDLAII…
PhAP27.2	PH02Gene25700.t1	C	21	78841402	78843030	678	225	23977.7	7.7	DTG	SAE	ATGCCGGCTGGCGCAATCGCCGTGGACATTGTGAGCGCTTCTCTGAGGCT ACGCGCCACCCACGCCGACGCCGGCCGCGGCCTCACCAACCGCGAGCTGC TGCACCGCATGTCCGTGCGCAGCAAGGCCCGTGCCATGCGTCTGCTTTCC GGCCACGCGGTGAGCTCCCGCGTAGACCCGGGGCCTTACACCGACGATGT CCCCGACACGGAGTACCTGGTGCACTTGGCCATCGGCACGCCGCCACAGC CGGTGCAGCTCATCCTCGACACCGGGAGCGACCTCGTCTGGGCGCAGTGC CGGCCGTGCCGGGCCTGCTTCGACCAAACCCTCCCCTACTTCGACCCGCA CAACTCCTCCACGTTCGCCGTGTTCCCTTGCAACCTGCCCAT…	MPAGAIAVDIVSASLRLRATHADAGRGLTNRELLHRMSVRSKARAMRLLS GHAVSSRVDPGPYTDDVPDTEYLVHLAIGTPPQPVQLILDTGSDLVWAQC RPCRACFDQTLPYFDPHNSSTFAVFPCNLPMCHNLTWSSCGKQNWGNNTC VYVYSYADNSITTGLLDANTFTFAAANAAGSASAAASLTTEFSSPTRPAS PASAEAPCPCRRSSKWATSPTASPL
PhAP28.1	PH02Gene25701.t1	C	21	78883683	78889073	1407	468	49675.1	7.05	DTG	DSG	ATGCTGAGGCCGAACGGCAAGCTGATCGCGAGGGACGACAAGGAGACAGT CGACGAGTTGCAGAGCGTGGTGAGGTCGTTGCAGTGGGAGGTCAGGATGG CCGTCTCCAACCACAAGGAGGCGCTGCTTTGCGCCACGCTGGCCATTTCT TGCTGCAATGCCGCCTCGGGCGCCGTCCGGATACAGCTCACCCACGCCGA CGCCGGGCGCGGCCTGACCGGCCGCGAGCTGCTGCAGCGCATGGCGCTGC GCACCAAGGCCCGCGCCGCGCGGTTCCTCTCGAGCTCAGCGAGCGCTCCG GTAGCGCCAGGGCAGTACGCGGACGGCGTCCCCGAAACGGAGTACCTGGT GCACTTGGCCATCGGCACGCCGCCGCAGCCCGTGCAGCTGAC…	MLRPNGKLIARDDKETVDELQSVVRSLQWEVRMAVSNHKEALLCATLAIS CCNAASGAVRIQLTHADAGRGLTGRELLQRMALRTKARAARFLSSSASAP VAPGQYADGVPETEYLVHLAIGTPPQPVQLTLDTGSDLTWTQCLPCPACF DQALPYFDPSSSSTFSLLPCGSSACQDLPMPSCGTQKSWGNQTCVYTYSY GDRSVTTGHLDVETFTFGAGRASVPGLAFGCGLFNNGIFKSNETGIAGFG RGGLSLPSQLKVDNFSYCFTAITGSKSSPVLLGLPAKLYSNAPGAVQTTP LIQNPTTPTLYYLSLKGITVGSTRLPVPESAFALRNGTGGTIIDSGTSIT TLPPKVYRLVRDAFASQVKLPAAASNETGPSLCFTAPARAKP…
PhAP91.1	PH02Gene26011.t1	C	13	4346119	4347165	1047	348	38644.4	5.17	DTG	DSG	ATGGCCATCGGTCTGGGCAGTCCGACCACTATGAATCTCGTCATCATCGA CACCGGCTCAACGCTTTCTTGGGTTCAGTGTGAACCTTGTCGAATACAAT GTCATGACCAAGCTAAAGAGACCGGAAAATTTTTTGCCCCTCTTCAGTCC TCAACTTACCAAAGTGTTGGCTGCTCAACTGAAGACTGTGGTTATGTGCA TCAAACTCTTGGTATTCCCTTTGGCTGCAACGAAGAGGAGGACAGTTGCC TCTACAGCTTAAGATATGGATCAGGAGAGTACTCAGTCGGCATCTTGGCC AAGGACAAGCTCACTCTAGGCAACAACTTCAGCATTGATGATTTCATCTT TGGCTGCAGTGGAGATGACAGGTACTATGCACATGATGCAGG…	MAIGLGSPTTMNLVIIDTGSTLSWVQCEPCRIQCHDQAKETGKFFAPLQS STYQSVGCSTEDCGYVHQTLGIPFGCNEEEDSCLYSLRYGSGEYSVGILA KDKLTLGNNFSIDDFIFGCSGDDRYYAHDAGIVGFGSENYSFFHQVAHHT NYIAFSYCFPGNHENEGFLSIGPYVRDNLEFIPLIEYGSHGDRPVYALQQ LDMMVNGIRLKIDPLIYRTRMTIIDSGTVDTFILSPVFHAFDKAITVAML AKGYARETEGNKLCFVSASDSINWSNLPAVEMKFVRSTLKLPPENVFYEQ SVNKVCSTFQPDVAGVRGVQILGNKATRSFRVLYDIQDRKFGFQAGAC
PhAP14.1	PH02Gene27439.t1	C	14	53443069	53455370	1755	584	63012.2	9.18	DTG	DSG	ATGCTGCTGGGCGGCGGCAGCATGCCCAAGCCAAGAGCGCCGCTAAACCA CTTCTCCTGTAGCCGCGCGGTTCCCACGAAGCCACGAGGCATTGCTGCAA CCCAACTCAAAGCCGTGCGTGCCCTCTTCTCGGATCTCTCCGCCTCCTTC CTCCAATCCCCAAAACCAGAGCAAAAAAGATCCATGGCGGCGTTGGCGTC GAAGCTGGCGCAGCTGCAGTCCAAGGCGTGCGAGGCGACGAGGTTCGCGG CCAAACACGGGTGCGTGTACCACAAGACGCTCATGGAGAGGAACAAGCAG TACGTCGTCGACCCGCCCACCATCGAGAAGTGCCAGGAGCTCTCCAAGCA GCTCTTCTACACCCGCCTCGCCAGCCTTCCTGGCCGTTACGA…	MLLGGGSMPKPRAPLNHFSCSRAVPTKPRGIAATQLKAVRALFSDLSASF LQSPKPEQKRSMAALASKLAQLQSKACEATRFAAKHGCVYHKTLMERNKQ YVVDPPTIEKCQELSKQLFYTRLASLPGRYESFWKEVDGVKLLWKNRENL KVEDAGVAALFGIELTLHIPVVHRDAVFPPPPDAKRGSLLLRRLAADAAR YTALTSLSSTAHDRLHSPVISGLPFESGEYFALVSVGNPSTSTLLVIDTG SDLVWLQCKPCRRCYDQVSPLYEPRGSSTFRKIPCSSPLCHELRYPGCDS LTGGCRYVIAYGDGSASSGDLATDRFLFSNDTFIYNVTLGCGHDNEGLFD SAAGLLGLGRGKVSFPTQVAAAYGHFFAYCLGDRMSRARSSS…
PhAP8/21.3	PH02Gene27601.t1	C	17	16030924	16032402	1374	457	47816.3	4.97	DTG	DSG	ATGGCGTCTGTTTCGCAGCTGCTGCTTCTCCTCTTGTGCGGGTACCATTC TCTCATTGCTCACGCAGGAGATGAGCAGAGCTACAAGGTCCTTGCAACCG ACTCGCTGAAGCCTAAAGCCGTCTGCTCCGAGCCCAAAGTGGCTCCATCG TCCTCCGGTCGCGCGACGGTGCCGTTGAACCACCGGCACGGCCCGTGCTC GCCGGTGCCCTCCGAGAAGAAGCCGGCCTTCGCGGAGCTGCTCCGCCGCG ACCAGCTCCGAGCTGGTTACATCCAACGGAAGTTCTCCAACGACGGCACC GGCGAGATCCTGCAGTCGAAGGTCACCGTGCCGACCACGCTGGGGACCTC CCTGAACACGTTGGAGTACGTCATCACCGTCCAAATCGGCTC…	MASVSQLLLLLLCGYHSLIAHAGDEQSYKVLATDSLKPKAVCSEPKVAPS SSGRATVPLNHRHGPCSPVPSEKKPAFAELLRRDQLRAGYIQRKFSNDGT GEILQSKVTVPTTLGTSLNTLEYVITVQIGSPAVTQTMTMDTGSDLSWVQ CNPCPIPPCHSQAGSLFDPNSSSTYAPFSCGSAACAQLGENYGNGCSDSQ CQYIVRYGDGSNTTGTYGSDTLALTCSDVVKNFQFGCSHAESGFNDQTDG LMGLGGDRQSLVSQTVATYGNAFSYCLPPTPGSSGFLTLGAPSGESCFAT TRMLRSRQAPTFYGVLLQGITVAGKQLSVTPSVFSAGSVMDSGTIITRLP PTAYSALSSAFKDGMKQYPAAQPMSILDTCFDFSGQDNVTIP…
PhAP14.2	PH02Gene28414.t1	C	8	72892464	72893904	1335	444	47779	8.32	DTG	DSG	ATGATGCCGTCTAAACATTTGCTCCCCATCCTCCTTCTCCTACTCTTCTC CGCCTCCAATGCCATCGAACGACCAAGAACACTACACATCCCCGTCGTCC ACCGCGATGCGGTCTTCCCTCCCCCGCTTGACGCCAAGCGGGGTAGCCTC CTCCTCCGCCTCGCTGCCGACGTTGCCCGCTACACCTCGCTGACGTCCCT TGGCTCGACTGCCCACGACCGCCTCCACTCTCCCGTCATCTCCGGGCTCC CCTTTGAGAGCGGTGAGTACTTCGCCCTCGTCAGCGTCGGCAACCCGTCA ATCAGCGCCCTCCTCGTCATCGACACGGGTAGCGACCTCGTCTGGCTCCA GTGCAAGCCCTGCCGTCGCTGCTACGATCAGGTGAGCCCGCT…	MMPSKHLLPILLLLLFSASNAIERPRTLHIPVVHRDAVFPPPLDAKRGSL LLRLAADVARYTSLTSLGSTAHDRLHSPVISGLPFESGEYFALVSVGNPS ISALLVIDTGSDLVWLQCKPCRRCYDQVSPLYEPRGSSTYRKIPCSSPLC HELRYPGCDSLTGGCRYVIAYGDGSASTGDLATDRLLFSNDTYIYNVTLG CGHDNEGLFDSAAGLLGVGRGKVSFPTQVAPAYGHFFAYCLGDRMSRARS SSYLVFGRAPEPPSTAFTPLLSNPRRPSLYYVNMVGFSVGGKRVTGFSNA SLALDPATGRGGVVVDSGTAISRFASDAYAALRDSFEGRAALAGIRKLAS DFSVFDACYDLRGSAKASVPIIVLHFAGGADMVLPPKNYLVP…
PhAP87.2	PH02Gene29524.t1	C	5	51085625	51087938	1314	437	45814.1	7.24	HVS	ETA	ATGCGCGCGTCGTCGAGCTCCATCTTGCCTGGTAATCTACCGCTTCAGGG CCTCGACGGCACGTCGTCGATCGTGGCGCGGGCCTTTGCCGATACCTCGC TGATCATGGCCAGGCCAGTGGCACTGCTCGTGCTGTGCTTGATCTCTCTG ACGCCTTCGCTCTCCTCGTGCGCAGCCGCGGTTCGCGCCCACGACCTCCG GCTCACGCTAGAGCGCGCCCGGCGCCGCCTCCTCGCCGACGAGACGGCAG GCGCGGCCGTCCCCCTCCAGTACTTCAACTACAGCTACGTGGCGAACCTC GCCATCGGCACGCCGCCGCAGCCCGCGTCGGCCTTCATCCACGTCTCCGG GGAGCACGTCTGGACGCAGTGCGCGCCGTGCCGCCGCTGCTT…	MRASSSSILPGNLPLQGLDGTSSIVARAFADTSLIMARPVALLVLCLISL TPSLSSCAAAVRAHDLRLTLERARRRLLADETAGAAVPLQYFNYSYVANL AIGTPPQPASAFIHVSGEHVWTQCAPCRRCFQQALPRFDPAASTTYRPEP CGTALCESIPTRNCSREVCVYEAITLAGDTVGTVGTDALAIGTATARLAF GCVVTSDIETMGGPSGFVGLGRTPWSLVAQMNVTAFSYCLASYDGKKNGA LFLGASAKLVGGKGSSTPFVKSSPDDDTNSLYMLRLEGIKAGHKVIPTPP NGSIVVVETALPFTFLVDGAYQLLKKAVTAQVDQAPTATPPRGLPFDLCF PKAIAAAPDLVFTFQGGAAMTLPSSNYLVDVGDGTVCLAILS…
PhAP57.1	PH02Gene30142.t1	C	6	25111710	25120574	1584	527	55395.1	7.94	DTG	DSG	ATGCCGCACCGGCACGGACCGTGCGTGCTCTCGGGGGCCAACGACAAGCC ATCTTTCGCCCAGAGGCTCGAGCTCATCATAAACAAGGCCTCGGGGCGCG TGAGCACGCTAGGAGGCGTGAGCATCCCGACGTACCTTGGGGACTTCGTC GACTCGCTGGAGTACGTCGTCACGTTGGGCATCGGCACGCCCGCCGTCCA GCAGACCGTCCTCATCGACACCGGCAGCGACTTGTCGTGGGTGCAGTGCA AGCCGTGCAACTCCAGCGAGTGCTGCCCCCAGAAGAACCCCTTGTTCGAT CCGAGCAAGTCGTCCACGTACGCTCCGATACCATGCGACACTGACGCGTG CAGGAACCTTGTGGCCGACTCCTACAAGCACAGCTGCACGAA…	MPHRHGPCVLSGANDKPSFAQRLELIINKASGRVSTLGGVSIPTYLGDFV DSLEYVVTLGIGTPAVQQTVLIDTGSDLSWVQCKPCNSSECCPQKNPLFD PSKSSTYAPIPCDTDACRNLVADSYKHSCTNGSGSSLCEYGIQYWDGSTT TGVYSTATLTLKPGVSIKNFSFGCGNDQHGPNDKFDGLLGLGGAPESLVS QTSSLYGGAFSYCLPPVNGSAGFLTLGAPGNNTAGFVFTPMRRLPDVATF YIVTLTGITVGGKPLDIPPSVLSNGMIIDSGTVITGLPATAYTALRSAFR SAMSEYPLLPPSDNELDTCYNFTGYRNVTVPKVALTFSGGTTIDLDVPSG VLLEGCLAFVGTGRDNITGIIGNVNQRTFECPHRASSATTVG…
PhAP57.2	PH02Gene30143.t1	C	6	25133014	25134471	1380	459	47944.5	6.02	DTG	DSG	ATGGGTTCCTCTCTGCTCCTGTGCGTCCTGTTATGCAGCTACTATTCCAT TGCTCTTGGAGGCAATGAGCACAACTTTGTAGTGGTGCCAACAAGCTCGT CTGAGCCACAAGTAGTATGCTCTACATCAAGAGTTACTTCGGAGCCAAAC CGCGCGTCTGTGCCACTGGCGCACCGGCACGGACCGTGCGGGCCCTCGGG GGCCAAGGACAAGCCATCTTTCGCCCATAGGCTCCGCAGAGACCGCGCCC GCGCGAACTACATCATAAGCAAGGCCTCGGGGCGCGTGAGCACGCTAGGA GGCGTGAGCATCCCGACGTACCTTGGGGACTCCGTCGACTCGCTGGAGTA CGTCGTCACGTTGGGCATCGGCACGCCCGCCGTCCAGCAGAC…	MGSSLLLCVLLCSYYSIALGGNEHNFVVVPTSSSEPQVVCSTSRVTSEPN RASVPLAHRHGPCGPSGAKDKPSFAHRLRRDRARANYIISKASGRVSTLG GVSIPTYLGDSVDSLEYVVTLGIGTPAVQQTVLIDTGSDLSWVQCKPCNS SECYPQKDPLFDPSKSSTYAPIPCDTDACRNLVPDSYNNGCTNGSGSSLC EYGIQYGGGSTTTGVYSTETLTLKPGVSIKNFSFGCGNDQHGPYDKFDGL LGLGGAPESLVSQTSSLYGGAFSYCLPPVNGSAGFLTLGAPGNNTAGFVF TPMRRLPDVATFYVVTLTGITVGGKPLDIPPSVFSNGMIIDSGTVITGLP ATAYTALRSAFRSAMSEYPLLPPSDNGLDTCYNFTGYRNVTV…
PhAP57.3	PH02Gene30144.t1	C	6	25224232	25225909	1344	447	46390.6	5.3	DTG	DSG	ATGCTAAACTACTATTCCATTGCTGCTGCAGGCCACGAGCATCACGGCTT TGTTGTGGTGTCAACCAGCTCATTTGAGCCAGAAGATGTATGCTCCACAT CAAGTGTGACGCCGGGGTCAAACCGCGCCGCTGTGCCACTGGTGCACCGG CACGGGCCGTGCGCGCCGTCGCAGTCCACCGGCGAGCTATCTTTCGCCGA GACGCTTAGCAGAAACCGGGCCCGCGCCAACTACATCATAAGCAGAGCGT CCGGGGGCATGAGCACGCAGGACGATGGCAAGGTGAGCATCCCGACGTAC CTGGGCGCCTCCGTCGACTCGCTGGAGTACGTAGCCACGGTGTCTTTGGG CACGCCAGCCGTGCCGCAGGTCGTCCTCATCGACACCGGCAG…	MLNYYSIAAAGHEHHGFVVVSTSSFEPEDVCSTSSVTPGSNRAAVPLVHR HGPCAPSQSTGELSFAETLSRNRARANYIISRASGGMSTQDDGKVSIPTY LGASVDSLEYVATVSLGTPAVPQVVLIDTGSDLSWVQCKPCNSSECYPQK DPLFDPSMSSTYAPIPCYSDACKNLTADRYGNGCTNGTLCGFGIQYGDGS TTTGVYSNETLTLAPGVTVKNFHFGCGHKQGGPFDKYDGLLGLGGAPESL VVQTSQVYGGAFSYCLPPVNSNAGFLALGAPSNNTSGFLFTPMDRVQNQA TFYVVTLTGISVGGKQLNIPPSAFSGGMIIDSGTVVTGLPSTANKALQSA FRAAMAAYPLLPNGDLDTCYNLTGYGNVTVPRVALTFSGGAT…
PhAP57.4	PH02Gene30145.t1	C	6	25290817	25292282	1377	458	48019.8	5.88	DTG	DSG	ATGGCTTCTCCCTTATTCTTGTGCGTCCTGATCCTATGCAGCTACTATTC CATTGCTGCTGCAGGCGACGAGCATCACAGCTTTGCTGTGGTGTCAACCA GCTCATTTGAGCCAGAAGATGTATGCTCCACATCAAGAGTGACGCCTGGG TCAAACCACGCCGCTGTGCCACTGGTGCACCGGCACGGGCCGTGCGCGCC GTCGCAGTCCACCGACGAGCCATCTTTGGCCGAGACGCTTAGAAGAAACC GGGCCCGCGCCAACTACATCATAAGCAGAGCATCCGGGGGCATGAGCACG CAGGACGATGGCAAGGTGAGCATCCCAACGTACCAGGGCGACTCCGTCGA ATCGCTGGAGTACGTGGCCACGGTGTCTTTGGGCACGCCGGC…	MASPLFLCVLILCSYYSIAAAGDEHHSFAVVSTSSFEPEDVCSTSRVTPG SNHAAVPLVHRHGPCAPSQSTDEPSLAETLRRNRARANYIISRASGGMST QDDGKVSIPTYQGDSVESLEYVATVSLGTPAVPQVVLIDTGTDLSWVQCK PCNSGWCYPQKDPLFDPSKSSTYAPIPCYSDACKNLSIIYSDSGCTNGTL CGFRDLWFGGSTTSGVYSKETLTLAPGVTVKNFHFGCGNDQVGPFGKYDG ILGLGAAPESLVVQTSPVYGGAFSYCLPPVKSNAGFLALGAPSNNTSGFL FTPMDRVQNWATSYVVTLTGISVGGKQLNIPPSVFSGGMIIDSGMIVTSL PPTAYKALQSAFRAAMAAYPLLPNGDLGTCYNLTGYRNVAVP…
PhAP50.1	PH02Gene32972.t1	C	8	15348983	15350311	1329	442	47150.2	7.17	DTG	DSG	ATGAAGCAGCTCGTGATGCTGCTGGTCTTGATCGCGCTGCCGGCGCGCGC CCTGTCAGTCCCCGGCGCCGGCATCGTGGCGCTGCTCACGCACGCCAACG CAGACCGCGGGCTCGCGAAGCCCGAGCTTGTGCGGCGAATGGCACACCGC TCCAGGGCAAGGCGGCGGCTGCTGTCGCACGCGCAGGCTGAACCGGTGAG CGCGCAGGTGCGCACCGACCTCGGCGCTGGCGGCGGCATCGTGACGAACG AGTACCTGGTGCACCTGTCCGTGGGCACGCCACCGCGGCCCGTGGCGCTC ACGCTCGACACCGGCAGCGACCTTGTCTGGACGCAGTGCGCGCCCTGCCT CGACTGCTTCGACCAGGGCCTGCCGTTACTGGACCCCGCAGG…	MKQLVMLLVLIALPARALSVPGAGIVALLTHANADRGLAKPELVRRMAHR SRARRRLLSHAQAEPVSAQVRTDLGAGGGIVTNEYLVHLSVGTPPRPVAL TLDTGSDLVWTQCAPCLDCFDQGLPLLDPAGSSTYAALPCDAPLCRALPF TSCGGRSWGDRSCVYVYNYGDKSVTVGQLAADSFTFGPSNGNADSLSTRR LTFGCGHLNRGIFQANETGIAGFGRGRGSLPSQLNVTSFSYCFTSMFESK SSLVTLGGPAELYSHAHSGNVRTTPLIKNPSQPSLYFLSLKGITVGSRRL PVPESRFRSTIIDSGASITTLPEDVYEAVKAEFVAQVGLPASGVEGLALD LCFALPVTAFWRPSAVPALTLHLDGADWELPRANYVFEDYGA…
PhAP45.2	PH02Gene33233.t1	C	9	64705111	64706562	1452	483	50695.1	10.2	DTG	DSG	ATGGCGTCGCCGTCCAAGCGTAGCCCCCTCCCCTCCCTCCTACTGCTACT GCCTATCGCCGCCGCCTTCTCCACGACCACACCCACGCGGACGCGGTACC AAGCGCTTCTTGCCACCCCGCTCTCCGCCGCTCTTCAGCGGCTCTTCGAC TCCAGCCTCGCTGCCGAGGCCGAACACAGCGCTCGTAACAACGCCTCCAC CCTCCACTTCCGCGTCGCCCACCGCGAGGCCTTCGCGCTCAACGCCACCG CGACCGACCTGCTCGCGCACCGCCTGGCGCGGGATGCCGCGCGCGCAGGG GGGCTAGCGGCGGCAGTCTCGGCGAATGGGACTCGCCAGCGCGGCGGGTT CGCCGCGCCCGTGCTGTCCGGCCTGGCGCAGGGGAGCGGTGA…	MASPSKRSPLPSLLLLLPIAAAFSTTTPTRTRYQALLATPLSAALQRLFD SSLAAEAEHSARNNASTLHFRVAHREAFALNATATDLLAHRLARDAARAG GLAAAVSANGTRQRGGFAAPVLSGLAQGSGEYFAQLRVGTPPTAALMVLD TGSDVVWLQCAPCRRCYAQSGRVFDPRRSRSYGGIACAAPLCHRLDSGGC DTRRNSCLYQVAYGDGSVTAGDFATETLTFARGARVTRVAIGCGHDNEGL FVAAAGLLGLGRGRLSFPTQIARRYGRGFSYCLVDRTSSVKPSSSRYSTV TFGSVVAAPAASFTPMVRNPKMATFYYVRVVGFSVGGARVQGVAESDLRL NPSTGRGGVILDSGTSVTRLARPVYAAVRDAFRGAAAGLRLS…
PhAP7.1	PH02Gene34856.t1	C	14	36743621	36745087	1296	431	44656	7.82	DTG	DSG	ATGGCGCCTCCACACTTGCTCTCCCTCTCCGCGCTTCTCCTCCTCGCGGC CGCCTCCAATGCCGTCGCCAAGCCCGTCCAGTACCAGAGCCTCGTAGCCA CCCCTCTCGCGTCCCACCCGTCCTCCGCTCCCACGGCCGTAGCCGACGAC GACGTCTTCGCCGGCAATCTTGCCGCGGCCGAGGACGACGCCGCCGCGTC GACGGTCCATTTCCGCATGGGGAGCGGGGAGTACTTCACTAAGATCGGGG TGGGAACGCCCGCCACGCCGGCGCTCATGGTGCTGGACACGGGGAGCGAC GTCGTGTGGCTGCAGTGTGCGCCGTGCCGGCGCTGCTACGAGCAGTCCGG TCAGGTGTTCGACCCGCGGGGCTCGCGCTCCTACGGCGCCGT…	MAPPHLLSLSALLLLAAASNAVAKPVQYQSLVATPLASHPSSAPTAVADD DVFAGNLAAAEDDAAASTVHFRMGSGEYFTKIGVGTPATPALMVLDTGSD VVWLQCAPCRRCYEQSGQVFDPRGSRSYGAVDCAAPLCRRLDSGGCDLHR KACLYQVAYGDGSITTGDFATETLTFAGGSRVARVALGCGHDNEGLFVAA AGLLGLGRGSLSFPTQISRRFGRGFSYCLVDRTSSSANPTSRSSSVTFGS GAVGPSVAASFTPMVKNPRMETFYYVQLIGISVGGARVPGVAESDLRLDP STGRGGVIVDSGTSVTRLARPAYSALRDAFRAAAAGLRLSPGGFSLFDTC YDLSRQKVVKVPTVSVHFAGGAEATLPPENYLIPVDSRGTFC…
PhAP70.2	PH02Gene35561.t3	C	18	43861882	43863837	1416	471	50167.3	4.37	DTA	DSG	ATGGGGAGCTTGCATTGTGGCTGCTGCTGCTCTGCTCCTGCTGCTTCTTG CAGGAGGTGGTGGTGGTGTGCATTGCCTGGAGGAGAGGGGCAGGAGAGCC TATTCGCAGAGGAGGTATCACCTGAGGTCAAATGCCAATCTTCAGGAGCA GAAAGTGGTGCCACGATACTGGAGCTGAGGCACCACAGCTTCAGCTCAGG GCCAAGCAAGAGCAGAGAAGAGGGAATCAATGGCCTCTTGTCTTCTGATG CCGCGAGGGTCTCCTCGCTGCAATGGCGTATTGACAACTACAGATCGATC AGGTCATCGGATGAGGCATCCAAGGCGCAGGTCCCTATCACCTCCGGCGC AAAGCTCCGTACGCTGAACTACATTGCGACCATCGGTTTGGG…	MGSLHCGCCCSAPAASCRRWWWCALPGGEGQESLFAEEVSPEVKCQSSGA ESGATILELRHHSFSSGPSKSREEGINGLLSSDAARVSSLQWRIDNYRSI RSSDEASKAQVPITSGAKLRTLNYIATIGLGGDEATVIVDTASELTWVQC KPCDSCHNQQEPLFDPSSSPSYATVPCNSSSCDALQIATGMSGMCSADQP TCSYTLRYRDGSYSHGVLAHDKLSLAGEDIEGFVFGCGTSNQGPFGGTSG LMGLGRSQLSLISQTMDQFGGVFSYCLPLKESDSSGSLVLGDDSSVYRNS TPVVYTSMVSDPLQGPFYFLNMTGITIGGQEVESSGFSAGRVIIDSGTII TSLVPSVYNAVRAEFLSQFAEYPQAPGFSILDTCFNLTGFRE…
PhAP12.3	PH02Gene36443.t1	C	14	47697679	47701623	1446	481	50724.3	10.72	DTG	DSG	ATGGCGGGTCGCCGTTTGATGCTGATGATGGTGCTAGCGGTCGCGTTCTT GGCCGCCGCCCCGGCCCGCGCGAGCGGCCGGCGCGGGGGCAAGTCGGTGC GGTTCGACCTGCTCCGCCTGGCGCCGGCGTCCCTCCCCGAGCTGGCGCGC AGCAACCGGCAGCGCATGGCGTTCATCTCGTCGCGCGGGCGGCGCCGCGC GGCGGAGACCACGTCCTCGTCGGCGGCCGCGGCCGCCTCGGCCTTCGCGA TGCCGCTCTCCTCCGGCGCGTACACGGGCACGGGGCAGTACTTCGTGCGC TTCCGCGTGGGCACCCCGGCTCAGCCGTTCCTGCTCGTGGCCGACACCGG CAGCGACCTGACCTGGGTCAAGTGCCGCCGCTCCGCCCCCGC…	MAGRRLMLMMVLAVAFLAAAPARASGRRGGKSVRFDLLRLAPASLPELAR SNRQRMAFISSRGRRRAAETTSSSAAAAASAFAMPLSSGAYTGTGQYFVR FRVGTPAQPFLLVADTGSDLTWVKCRRSAPAPAPAPAPAAANASLSSASP RRAFRPDKSKTWAPIPCASDTCKASLPFSLTTCSTTGSPCAYDYRYKDGS AARGTVGTDSATIALSGRAAKKAKLQSVVLGCTTSYNGQSFQASDGVLSL GYSNISFASRAASRFGGRFSYCLVDHLAPRNATSYLTFGPNPAVSSSSDA TSSAAAPGARQTPLLLDHRMHPFYAVTINAISVAGELLKIPRVVWDVEKG GGAILDSGTSLTVLVGPAYRAVVAALSKKLAGLPRVTMDPFD…
PhAP7.4	PH02Gene36581.t1	C	24	66081876	66086115	2655	884	96802.5	6.33	DHV	DIE	ATGGCTCTGGGTCAATTGCTGGCTTCTTCAGTGAGAACGAAGTTCATTGA GACAACCCATGAAAGCAGCATAACTTTTATCATTGGAAAGTTTGATGGTA TACTTGGCCTTGGATTTCCCGAGATCTTTGTGGGAGGAGCCCCTCCAATT TGGCAGAGCATGAAAGAGCACAAATTGATTGCGAAGGGTGTCTTCTCATT TTGGCTTAACCGTGACCCTGATGCATCCACTGGAGGTGAGCTTGTCTTCG GTGGTGTAGACCCAAAACTCTACAAGGGGAGCCATACATATGTTCCTGTT ACTCGCGAAGGCTACTGCCAGTTTGACATGGGGATCTTATTATTGTTGGC CACTCAACTATCTTCTGTGCTGGTGGTTGCGCTGCTATTGCT…	MAGRRLMLMMVLAVAFLAAAPARASGRRGGKSVRFDLLRLAPASLPELAR SNRQRMAFISSRGRRRAAETTSSSAAAAASAFAMPLSSGAYTGTGQYFVR FRVGTPAQPFLLVADTGSDLTWVKCRRSAPAPAPAPAPAAANASLSSASP RRAFRPDKSKTWAPIPCASDTCKASLPFSLTTCSTTGSPCAYDYRYKDGS AARGTVGTDSATIALSGRAAKKAKLQSVVLGCTTSYNGQSFQASDGVLSL GYSNISFASRAASRFGGRFSYCLVDHLAPRNATSYLTFGPNPAVSSSSDA TSSAAAPGARQTPLLLDHRMHPFYAVTINAISVAGELLKIPRVVWDVEKG GGAILDSGTSLTVLVGPAYRAVVAALSKKLAGLPRVTMDPFD…
PhAP7.2	PH02Gene36629.t1	C	8	263071	264250	1014	337	35319.8	9.91	DTR	-	ATGGATCTGGCGAGGCTTGTCCGGGCGGGGCTTGGTCGACGCGGCGGAGG AGGAGGCCTTCGTCTTGGTGGTCTTGGACGCAGTCTTCGCCTCGGGGACG CCTTGGGCTTCGGCTTCCCCTCGTCATCCCCTCCAGCCTCCTCACCCACC ACCGCCGCTGCCGCACCAGTAGAAGCAGAAGCACCGGCTCCCGAGAAGCA GCTCATCGTGCAGCTGAAGAAGTTCGCGGTGAACGCCACCGCGGCCGACT TGCTCGCGCACTGGCTAGAGCGGGACAAGAAGAGGGCGGCGCGGATCTCG GCGACCGCGGGCGCGGCCAACGGGACGCGTCACGACGGTGGTAGGTTTGT GGCACTGGTGGTGTCAGGGCTAGCTCAGGGGAGTGGGGAGCA…	MDLARLVRAGLGRRGGGGGLRLGGLGRSLRLGDALGFGFPSSSPPASSPT TAAAAPVEAEAPAPEKQLIVQLKKFAVNATAADLLAHWLERDKKRAARIS ATAGAANGTRHDGGRFVALVVSGLAQGSGEHFTKIGVGTPATPALMVLDT RSDVMWLQYAPCQRCYEQSGQARLWHHKACLYQVTYGDDSITAGDFATET VTFTGGSRVARVALGCGHDNEGLFVTAVGLLGLGRGSLSFPTQISYRFGR GFSYCLVDRTSSSANPTSRSSSITFGFGAVGSSVATSFTPMVKNPKMEMF YYVQLIGVSVGGARFPGMAESDLRLDPSTGRGSVMER
PhAP12.1	PH02Gene36699.t1	C	21	75281969	75287831	1428	475	50280.8	10.56	DTG	DSG	ATGGCGGGTCGCCGTTTGATGCTGCTGCCGGTGGTGGTGGCGCTGGCCGC GTTCTTGGCCGCCGCGCCGACCGGCGCGAGCGGCCGGCGCGGGAGCAAGT CGGTGCGGTTCGACCTGCTCCACCTGGCGCCGGCGTCCCTCCCAGAGCTG GTGCACAGCGACCGGCAGCGCATGGCGTTTATCTCGTCGCGCGGGCGGCG CCGCGCGGCGGAGACCACGTCCTCGTCGTCTGCCTTGGCCGCCTCGGCCT TCGCGATGCCGCTCTCCTCCGGCGCGTACACGGGCACGGGGCAGTACTTC GTGCGCTTCCGCGTGGGCACCCCGGCGCAGCCGTTCCTGCTCGTGGCCGA CACCGGCAGCGACCTGACCTGGGTCAAGTGCCGCCGCTCCGC…	MAGRRLMLLPVVVALAAFLAAAPTGASGRRGSKSVRFDLLHLAPASLPEL VHSDRQRMAFISSRGRRRAAETTSSSSALAASAFAMPLSSGAYTGTGQYF VRFRVGTPAQPFLLVADTGSDLTWVKCRRSAPAAANASLSSASPGRAFRP DKSRTWAPIPCASDTCKASLPFSLTTCSKPGSPCAYDYRYNDGSAARGMV GTDSATIALSGRAAKKAKLQGVVLGCTTSYNGQSLQASDGVLSLGYSNIS FASRAASRFGGRFSYCLVDHLAPRNATSYLTFGPNPAVSSSSDATSSSAA PNARQTPLLLDHRMRPFYAVAINAISVAGELLKIPRVVWDVEKGGGAILD SGTSLTVLARPAYRAVVATLSKKLAGLPRVTMEPFDYCYNWT…
PhAP73.1	PH02Gene37555.t1	C	18	33122645	33125283	1422	473	49314.1	7.36	DTG	DSG	ATGGCTTCCATGGTGCAGTGCTCTCTGCTGCTTCATGGCAGCGCCTTGGT TTTACTTGTTGCATTGGCTCTGACTGCTTCTCCTCGCCGTCTCGGCGCGT CGGCGGCCGAGACGAGCGACCCGAAGTGGCACGTCGTGAGCGTCAGCTCG CTGCTGCCGAGCGCGGTTTGCACGGCCTCGAAAGCGGCGTCAAACTCGTC GGCTCTCAACGTCGTTGACCGTCATGGCCCGTGCTCGCCGCTGCAGGCTC GCGGCAGCGCGCCGTCTCATGCCGAGATCCTGGACCACGACCAGGTCAGG GTCGACTCCATACACCGCAAGATCGCCACCGCGTCCGTGATTAACCCGGC CCGTGCCTCGAAGGGCGTCTCCCTGCCGGCGCAGAGTGGCAT…	MASMVQCSLLLHGSALVLLVALALTASPRRLGASAAETSDPKWHVVSVSS LLPSAVCTASKAASNSSALNVVDRHGPCSPLQARGSAPSHAEILDHDQVR VDSIHRKIATASVINPARASKGVSLPAQSGISLGTGNYIVSLGLGTPAKD FSVVFDTGSDLSWVQCKPCADCYEQQDPLFNPAQSSTYSAVTCGAQECQE LDSQSCSSDNKCRYEVVYGDQSQTDGNLVRDTLTLTPSDKLPGFVFGCGD EDSGLFGQADGLFGLGREKVSLSSQAAAKYGAGFSYCLPSSSSAAGYLSL GGAAPANSQFTAMVTRHDTPSFYYLNLVGIKIAGRAIKISPVVFSTAGTV IDSGTVITRLPPRAYAALRSAFARFMGKYKKAPALSILDTCY…
PhAP66.2	PH02Gene38235.t1	C	4	4013741	4015069	1329	442	46350.5	7.9	DTS	DSG	ATGGATAGGATGCTTTGTAGCATCGCTCTGTCGGTGCTGCTGCTGCTCGC GGGCGGCGCAGCGGCGTCGCACCCGTCGTGCCCGGCGATGCCGCCCGACA CGGGGGCGACGCTGCAGGTGTCGCACGCGTTCGGGCCGTGCTCGCCGCTG GGGCCGGAGGCCGCGGCGCCGTCGTGGACGGGGTTCCTCGCGGACCAGAC GGCGCGGGACGCGTCGCGGCTGCTCTACCTCGACTCGCTCGCGGTCGCGG GGCGCGCGTACGCGCCGATTGCGTCCGGGCGGCAGTTGCTGCAGACGCCG ACGTACGTGGTGCGCGCGCGCCTCGGCACGCCGCCGCAGCAGCTCCTCCT CGCCGTCGACACCAGCAACGACGCCGCGTGGATCCCCTGCTC…	MDRMLCSIALSVLLLLAGGAAASHPSCPAMPPDTGATLQVSHAFGPCSPL GPEAAAPSWTGFLADQTARDASRLLYLDSLAVAGRAYAPIASGRQLLQTP TYVVRARLGTPPQQLLLAVDTSNDAAWIPCSGCAGCPTSTPFNPAASTSY LPVPCGSPLCVQAPNPSCSLNSKSCGFNLTYADSSLQAALSQDSLAVAND VVKTYTFGCLQRATGTAAPPQGLLGLGRGPLSFLSQTKDMYEATFSYCLP SFKSINFSGTLRLGRKGQPQRIKTTPLLANPHRSSLYYVNMTGIHVGKKV VPIPASVLAFDPATGAGTVVDSGTMFTRLVAPVYEALRDEVRHSIRAPVS SSLGGFDTCYNTSVAWPPVTLLFDGMQVTLPEDNVVIHSTYG…
PhAP39.2	PH02Gene38296.t1	C	23	2170091	2173847	1602	533	53939.8	9.49	RSS	DTG	ATGTTCATCCAAACCAAACCAAACCAAAAGGCGCGCGCCCACACACTCAA GAAGAACCATGCAGCACACCACAAGCACCGAGCTTCTCCTCCAGTCCTCC TCCTCGTCGTCTCCGCATCCGTGCTGGTCATCTCCCACGCTTCATCCCTA CAGTTCCACTACATCAGCCCTCGCAACTTCACGACGACCGCGGCCACCAC CTCGTCGCCTTCCTCCTCTGCTCACCACAACCGCAACCCTTCGCTCGCCA TACTACACCGTGACGCCACCGCCGGCGCGACGTACCCCTCGCGCCGCCAC GCCGTGCTCGGCCTCGTGGTGCTCGACAATGCCCGGGCAGAGTACCTCGT GCGGCGCCTGTCGTCGACGTACCTCCCGACGGACTTCGGCTC…	MFIQTKPNQKARAHTLKKNHAAHHKHRASPPVLLLVVSASVLVISHASSL QFHYISPRNFTTTAATTSSPSSSAHHNRNPSLAILHRDATAGATYPSRRH AVLGLVVLDNARAEYLVRRLSSTYLPTDFGSEVVSGLDEGSGEVSTSSAS ASARRLRSSTSSWTPGATSPGCNATRARSATCRSTSFSGLSCGSAICRML PGSCCGESGRCQYEVEYGDGSYTKGVLALETLTIGGTAVQGVAIGCGHRN RGLFVGAAGLLGLGWGPMSLVGQLGGAAGGAFSYCLASRGPGSNAGAGSL VLGRTEAVPVGAVWVPLVRNAQAPSFYYVGLTGIGVGGAKLPLQDGLFQL TEDGGGGVVMDTGTAGVAIGCGHRNRGLFVGAAGLLGLGWGP…
PhAP61.1	PH02Gene38849.t1	C	4	20866459	20869082	1311	436	46155.2	7.63	DTG	DSG	ATGGCGTCCACAGCTCTAGCTCTACTCATGTTTGCACTTATCGGCGTCCT CCCGACGATAACTTTCGCTAACGACCATCATGGCTTCCGCGCCATCCTCA CTCGCATCCACCGACACTCCGGCAACTACTCCGCCGCGGTACGCCGCGAC ACGCACCGTCTCGCGTTACTCTCCTACGCCGCGGCAGGTGCGCCCACGAA CACTTCGCTCAGCCTTCATACACTGATCGAGAACGGCGCGGGAGAGTACC ACATGAGTCTGTCCATCGGCACGCCACCGCTCACCTTCCCGGCCATCCTC GACACCGGCAGCGACCTCGTCTGGATGCAGTGCGCGCCGTGCACCGCGTG CTTCGCGCAGCCCACGCCGCTCTACGACCCAGCGGGCTCCTC…	MASTALALLMFALIGVLPTITFANDHHGFRAILTRIHRHSGNYSAAVRRD THRLALLSYAAAGAPTNTSLSLHTLIENGAGEYHMSLSIGTPPLTFPAIL DTGSDLVWMQCAPCTACFAQPTPLYDPAGSSTFSNLPCTSTLCQSLPSAF RACNATGCVYDYRYTVGFTAGYLATETLTLGNATFPNVAFGCSTANGGPM DNTSGIVGLGRRPLSLVSQLGIGRFSYCLRSDSAAGASPILFGSLANVTG DNVQSTPLVRNPAVRRAPYYYVNLTGVTVGAADLPVTGSTFGFTRAGTGG VIVDSGTTFTYLAEAGYAMVKRAFLLQTANLTTVSGGRFDFHLCFAAGGN VDVPVPRLVLRFESGAEYVVPRQSYLDSVDEQGRVACLLVLP…
PhAP18.1	PH02Gene39542.t1	C	17	69068966	69071769	1698	565	61085.2	5.35	DTG	DSG	ATGGAGGTCGTGACAGGGGCGATGAGCACCCTCCTGCCCAAGCTGGGCAA CCTGCTGAAAGAGCAGTATGAGCTGCAGACGGGTGTCAAGGGCGAGATCA TGTTCCTCAAAGCCGAGTTGGAGAGCATGCAGGGTGCCCTCCTCAAGGTT TCTGAGGCGCCGATTGACCAGCCACCAGACATCCAGGTCAAGCTTTGGGC GAGGGATGTCAAGGAGCTGTCCTACGACGTCGAGGACACCATTGATGCTT TCATGGTGCGTGTTGGTACCCGTGCGCCAAAGAAGCTGCATGGCCTCATG GGCTTTATCTATAGAAGTCTCGACCTGCTGACCAAGGCCCATGTTAGCCA CGAGATTGGCACCGATATCAAAGACATCAATGGTGAGAGGCG…	MTKLPARSLLLLLLVLSSSLASATSVKLNSSSPLYGIEFPPFNTAVADAG CDGKLVAEEEEQPASRSPSLKLHMNHRSAADAAAGKTRKESFLDSAKKDA VRIDTMHRRVARTVGGGAAVAASSSPRRALSERLVATVESGVAVGSGEYL VDVYVGTPPRRFQMIMDTGSDLNWLQCAPCLACFEQRGPVFDPAASSSYR NVTCGDPRCGLVSPPTAPRTCRRPRDDPCPYYYWYGDQSNTTGDLALESF TVNLTAPGASRRVDSVVFGCGHWNRGLFHGAAGLLGLGRGPLSFASQLRA VYGHAFSYCLVDHGSGVASKIVFGDDNVLLAHPQLNYTAFAPATPTSVDT FYYVNLKGVLVGGEMLNISSDTWGVAKDGSGGTIIDSGTTLS…
PhAP12.2	PH02Gene39660.t1	C	14	47687929	47691624	1197	398	41978.2	9.98	DTG	DSG	ATGCCGCTCTCCTCCGGCGCGTACACGGGCACGGGGCAGTACTTCGTGCG CTTCCGCGTGGGCACCCCGGCTCAGCCGTTCCTGCTCGTGGCCGACACCG GCAGCGACCTGACCTGGGTCAAGTGCCGCCGCTCCGCCCCCGCCCCCGCC CCCGCCCCCGCCCCCGCCGCGGCGAACGCCTCGCTCTCGTCGGCCTCCCC GCGGCGCGCGTTCCGGCCCGACAAGTCCAAGACGTGGGCGCCCATCCCGT GCGCGTCGGACACCTGCAAAGCGTCCCTCCCCTTCTCCCTCACCACCTGC TCCACGACCGGCAGCCCCTGCGCCTACGACTACCGTTACAAGGACGGGTC GGCGGCGCGCGGCACGGTGGGCACCGACTCGGCGACCATCGC…	MPLSSGAYTGTGQYFVRFRVGTPAQPFLLVADTGSDLTWVKCRRSAPAPA PAPAPAAANASLSSASPRRAFRPDKSKTWAPIPCASDTCKASLPFSLTTC STTGSPCAYDYRYKDGSAARGTVGTDSATIALSGRAAKKAKLQSVVLGCT TSYNGQSFQASDGVLSLGYSNISFASRAASRFGGRFSYCLVDHLAPRNAT SYLTFGPNPAVSSSSDATSSAAAPGARQTPLLLDHRMHPFYAVTINAISV AGELLKIPRVVWDVEKGGGAILDSGTSLTVLVGPAYRAVVAALSKKLAGL PRVTMDPFDYCYNWTSPSGRDSAVAVPKLAVHFAGSARLEPPAKSYVIDA APGVKCIGVQEGAWPGVSVIGNILQQEHLWEFDLKNRRLRFK…
PhAP58.2	PH02Gene40930.t1	C	6	40432541	40434523	1557	518	53909.3	7.97	DTG	DSG	ATGGCCGCTCCTCCTTCTTCTTCTTCTCGCCGCCGCGGCCATGGCTGCAG CTTCCTCCTCCCTATGCTTGTTGTCGCTGCCTGTCTCGCAGCATTTGGGT TCGGGGCTGCTCTTGGTGCAGCAGGGAGCTCTGACCGTGTGCTGCTGAAT GTGGAGTCCCTGTTCCCCGGCCCGTCTTGCCCCACGCCACAAGCTGAACA TCTCCCCGAAAATTCAGAACACAGACACGGCGGCGCCACGGGCACGAGAA TGAAGATAGTCCACCAGCACGGTCCATGCTCCCCGCTGGCCGACGCGCAC GCGAAGCCGCCGTCCCACGAGGAGATCCTCGCCGCCGACCAGAGCCGCGT CGAGTCGATCCAGCGCCGGGTATCCGAGACCACCGGCCGGGG…	MAAPPSSSSRRRGHGCSFLLPMLVVAACLAAFGFGAALGAAGSSDRVLLN VESLFPGPSCPTPQAEHLPENSEHRHGGATGTRMKIVHQHGPCSPLADAH AKPPSHEEILAADQSRVESIQRRVSETTGRGKLNRAARVRPGPSYPGTPR PGPSTPPPASLSSSSPSLPASSGGALGTGNYVVTIGLGTPEAQFTVVFDT GSDTTWVQCQPCVVVCYKQKEPLFNPAKSSTYANISCTSSYCSDLYRKGC SGGHCLYGVQYGDGSYTVGFYAQDTLTLSSYDTFKGFRFGCGERNRGLFG QTAGLLGLGRGQTSLTVQAYGKYGGVFAYCLPATSAGTGYLDFGPGSLAA NAMLTPMLTDNGPTFYYVGMTGIRVGGQELAIPESVFSTAGT…
PhAP36.1	PH02Gene42501.t1	C	23	34937508	34938818	1206	401	41896.9	4.87	DTG	DSG	ATGGCGATCGCCGCCAGTTGCACCACCAGCGACCTAGCCGCGACGTCCCA CCTGGACCACCTCAAGGGCCTGGGCGTGCACCTGACGCGCGTGGACGCGC ACGGCAACTACTCGAAGCTGCAGCTGCTGCAGCGGGCGGCGCGGCGGAGC CACCACCGCATGTCAAGGCTCGTCGCGCGGACCACCGGCGTGCCTATGTC GTCGAGCAAGGCCGCCGCAGAAGGCGACGACCTGCAGGTGCCGGTCCACG CCGCGAACGGCGAGTTCCTGATGGACGTGTCCATCGGCACGCCGGCGCTG GCCTACTCGGCCATCGTCGACACCGGCAGCGACCTCGTGTGGACGCAGTG CAAGCCGTGCGTCGACTGCTTCAAGCAGCCGACACCGGTGTT…	MAIAASCTTSDLAATSHLDHLKGLGVHLTRVDAHGNYSKLQLLQRAARRS HHRMSRLVARTTGVPMSSSKAAAEGDDLQVPVHAANGEFLMDVSIGTPAL AYSAIVDTGSDLVWTQCKPCVDCFKQPTPVFDPSSSSTYATGVLATETFT LAKTKLPGVAFGCGDTNEGDGFSQGAGLVGLGRGPLSLVSQLGLEKFSYC LTSLDDTKKSPLLLGSLADISESAAAASVQTTPLIENPSQPSFYYVTLKG LTVGSTHISLPSSAFAVQDDGTGGVIVDSGTSITYLEVQGYRALKKAFAA QMQLPTADGSGVGLDLCFQAPAAGVDQVEVPKLVFHFDGADLDLPAENYM VLDSGSGALCLTVMGSQGLSIIGNFQQQNFQFVYDVGENTLS…
PhAP37.1	PH02Gene42502.t1	C	23	34910562	34911908	1203	400	43373.1	6.05	DTA	-	ATGAACGCCATATTGCTCCTACTCCTCCTCGCCCTCCTCGTCCACCCGGC GTACTGCTCACTGCCGCAATCCTTCCACCTCGACCTCGACCGCGTCGACG CCGCAGACACTGCCAAACTCAACCTCACAGACCATGAGCTCCTCCGGCGC GCCATCCAGCGCAGCCGGGACCGGGTGGCCAGCATTGCGGCCCGCGGGGC CACCGCCCGCAAGGCCGTCGTGGCCGAGGCCCCGGTGCTGTCGGCCGGGG GCGAGTACCTGGTGAAGCTCGGCATCGGCACGCCGCAGTACAGCTTCACG GCGGCCATCGACACGGCCAGTGACCTCATCTGGACGCAGTGCCAGCCCTG CGCCAGGTGCTACCGCCAGTTCGACCCCGTCTTCAACCCCAA…	MNAILLLLLLALLVHPAYCSLPQSFHLDLDRVDAADTAKLNLTDHELLRR AIQRSRDRVASIAARGATARKAVVAEAPVLSAGGEYLVKLGIGTPQYSFT AAIDTASDLIWTQCQPCARCYRQFDPVFNPKVSSSFVVVPCNSDTCDQLD TRRCGNDDDDACKYTYAYSGNATTEGTLAVDKLAIGHDVFRGVVFGCSGS SSGGPPPQASGVVGLGRGPLSLVSQLSVRRFMYCLPPPVSKSAGKLVLGA DAGAVHNASDRVIVPMETNPQYPSYYYLNLDGLATSLYEELVNDLEEEIR LPRGSGSGLGLDLCFILPEAVPMSRVYVPPVSLAFDGTWLRLERERLFVE DRASGMMCLMVGRTDGVSILGNFQQQNMQVLYNLRRGKITFV…
PhAP69.1	PH02Gene42937.t1	C	13	59720446	59721765	1320	439	47041.4	5.61	DTG	DSG	ATGGCAAGTCTCGTGTTTTTGCTGATCCTACTTGCGCCTACCCTAATATT TCCCATTGCGCATTGCTACGAGAGCGCTGATTTCCAGCTCAAACTAAGCC ACGTTGACGCGCACACCACCTACACCAAGCTGCAGCTTCTCAACCGCGCC ATCGGCCGGAGCAAAGCCCGCGTGGCCGCGCTGCAGGCCATCGCCGCGGT CTCGTACGTGGACCCGATCGCCGCGGCGCGGATCCTGGTCACGGCCGGCC AGGGAGAGTACCTGGTGGACCTGGCCATCGGCACGCCGCCGCTGTACTAC ACGGCCATCCTGGACACCGGCAGCGACCTCATCTGGACGCAGTGCGCGCC CTGCCTGCTCTGCTGCGACCAACCCACGCCCTACTTCCAGCC…	MASLVFLLILLAPTLIFPIAHCYESADFQLKLSHVDAHTTYTKLQLLNRA IGRSKARVAALQAIAAVSYVDPIAAARILVTAGQGEYLVDLAIGTPPLYY TAILDTGSDLIWTQCAPCLLCCDQPTPYFQPNKSATYRLVPCRSSRCGAL PYPACYQNVCVYQYYYGDYASTAGVLANETFTFGAANATKVRVPNVAFGC GKINAGDLANSSGMVGLGRGPLSLVSQLGPSRFSYCLTSFLSPTPSRLYF GAFATLNSTNTSSGSPVQSTPFVLNPALPSMYFLSLKGISLGGKRLDINP LAFAINDDGTGGCIIDSGTSITYLFQDAYDAFRRELVSVVPLPATNDTDI GLDTCFPWPPPPNVTVTIPDCVLHFDRANMTLPPENYMLIDS…
PhAP72.3	PH02Gene42938.t1	C	13	59706279	59707643	1365	454	48488.1	8.81	DTG	DSG	ATGCTAAACCCAAGTGGCCGCGCGCTTGTCCAAGACATGGCACGCGCTTT TATTCTCCTCGTGCTTCTCTCCCTCGCCGGCGTCGTCGTCACCGCCGCTG GTGGCTCGTTCGACTTCCGCGCCGATCTTAACCACCCCTACGCCGGCAGC TCGTTTTCCGGGCACGAGGCCGTCCGTGACGCCGCCCGTGTCAGCAAGGC CCGGGCGGCGAGGATAACCGCCAGGCTCGCCCGGGCCCTTGGAAAACGCG GGGACATCTCGGGAGCCGACGTGCCCCTCGCCCCGCTCACGGACCAGGGC CACTCGCTGACGGTCGGCATCGGCACGCCGCCGCAGCCGCACACGCTCAT CCTCGACACGGGCAGCGACCTCATCTGGACGCAGTGCAAGCT…	MLNPSGRALVQDMARAFILLVLLSLAGVVVTAAGGSFDFRADLNHPYAGS SFSGHEAVRDAARVSKARAARITARLARALGKRGDISGADVPLAPLTDQG HSLTVGIGTPPQPHTLILDTGSDLIWTQCKLFRRTARQREPLYDPAKSSS FTLLPCSNRLCQEGQFSLKNCTKNRCLYKDVYGSAAADGVLASETFTFGV HRTVSLPLGFGCGALSSGSLVRASGIMGLSPDTLSLISQLAIPRFSYCLT PFADRKTSPLLFGAMAELSKYKTTGPIQTTSILRNPVENAYYYVPLVGLS LGTKRLDVPAASLAMKPDGSGGTIVDSGSTVTSLVESAFEAVKKAVLESV KLPVANRTVEDYKLCFALPRGTAMDSVQTPQLVLHFDGGAAM…
PhAP64.1	PH02Gene43267.t1	C	10	14991411	14992866	1356	451	47345.5	7.91	DTG	DSG	ATGGCGTGCTTGACCAAGTATGAAGTATTACAGGCATCGAGTGTAAACAT GGCGTCACTGCTCCCTGTGCTTCTCCTGTTCGTCTGTGCAACGCTAGCCA CCAATGCCGCCGGCGTCCGCGTCGGGCTCACGCGCATCCACTCCGACGCC GACGTCACCGCGTCCCAGTTCGTGCGCGACGCCCTGCGCCGCGACATGCA CCGGCAGGCACGGTTCGGCCGGGAGCTCGCGTCGTCAGACCGCACGGTGT CCGCGCCCACGCGGAAGGACCTGCCCAACGGCGGGGAGTACATCATGACG CTGGCCATCGGCACGCCGCCGCTGTCGTACCCGGCCATCGCGGATACCGG CAGCGACCTCATCTGGACGCAGTGCGCGCCCTGCGGCAAGCA…	MACLTKYEVLQASSVNMASLLPVLLLFVCATLATNAAGVRVGLTRIHSDA DVTASQFVRDALRRDMHRQARFGRELASSDRTVSAPTRKDLPNGGEYIMT LAIGTPPLSYPAIADTGSDLIWTQCAPCGKQCFKQPGRLYNPSSSSTFGV LPCNSSLSMCAAMAGASPPPGCLCMYNQTYGTGWTAGVQGVETFTFGSTP GDQVRVPGISFGCSNASSDGWNGSAGLVGLGRGRLSLVSQLGAGKFSYCL TPFQDTNSTSTLLLGPSAALNGTDVRSTPFVASPSKAPMSTYYYLNLTGI SVGTTALSIPPNAFSLRTGGTGGLIIDSGTTITSLVDAAYQQVRAAVQSR VTLPLIDGSDATGLNLCFALPTRTSKPPAMPSMTFHFEGADM…
PhAP93.1	PH02Gene44811.t1	C	12	43435305	43436633	1329	442	47340.5	6.89	DTG	DSG	ATGGTCTCAGCGAAGAAGAAAATGGCGCGAACTCTGATGTTTTTGCTCGT GCTCTTGTGCTCCAGTGCTAACCTAGTTACTTGTAACAGTGCAGGGCTCC GCATGAAGCTCACCCACGTCGACGACAAGGGGAGCTATACCACGGCGGAG CGCGTGCGGCGCGCCGTCGCCATCACCCGGCAGCGCCTGGCCTCCATGCA GGCGGCGGCGTCCGGAGACGTGAGCGCGCCCGTCCACTGGGCGACCCAAC AGTACATCGCGGAGTACCTCATCGGCGACCCGCCGCAGCGTGCGGAGGCC CTCATCGACACCGGCAGCGACCTCATCTGGACGCAGTGCACGACCTGCCT CCGGAGAACCTGCGCCAAGCAGGACCTGCCGTACTACAACTT…	MVSAKKKMARTLMFLLVLLCSSANLVTCNSAGLRMKLTHVDDKGSYTTAE RVRRAVAITRQRLASMQAAASGDVSAPVHWATQQYIAEYLIGDPPQRAEA LIDTGSDLIWTQCTTCLRRTCAKQDLPYYNFSRSSSFEPIPCMDRLCMAN SEYLCALDGSCTILATYGAGDVIGSLGTEVFTFQSGTAKLAFGCVSFTRV TQGALNGASGLIGLGRGRPSLASQTGANKFSYCLTPYSHNNGASSHLFVG ASASLSGGGPVISMPFVKSPKDDPYSTFYYLPLVGITVGKTKLPIPSTVF DLRQLHPGTWVGGVIIDSGSPFTSLVHDAYQALSKELTRQLNRSLVPSPA EADTDLELCVARDDVDKLVPPLVLHFGGGADMALPPENYWAP…
PhAP93.2	PH02Gene44813.t1	C	12	43332639	43334179	1260	419	45036.8	6.49	DTG	DSG	ATGCTTCGGGTTGTCTTCACTGAAGGGCTCCGCATGAAGCTCACCCACGT CAACGACAAGGGGAGCTATACCACGGCGGAGCGCGTGCGGCGCGCCGTCG CCATCACCCGGCAGCGCCTGGCCTCCATGCAGGCGGCGGCGTCCGGAGAC GTGAGCGCGCCCGTCCACTGGGCGACCCAACAGTACATCGCGGAGTACCT CATCGGCGACCCGCCGCAGCGTGCGGAGGCCCTCATCGACACCGGCAGCG ACCTCATCTGGACGCAGTGCACGACCTGCCTCCGGAGAACCTGCGCCAAG CAGGACCTGCCGTACTACAACTTCTCGAGGTCAAGCAGCTTCGAGCCCAT ACCGTGCATGGACAGGTTGTGCATGGCGAACAGTGGGTACCT…	MLRVVFTEGLRMKLTHVNDKGSYTTAERVRRAVAITRQRLASMQAAASGD VSAPVHWATQQYIAEYLIGDPPQRAEALIDTGSDLIWTQCTTCLRRTCAK QDLPYYNFSRSSSFEPIPCMDRLCMANSGYLCALDGSCMILATYGAGDVI GSLGTEVFTFQSGTAKLAFGCVSFTRVTQGALNGASGLIGLGRGRLSLVS QTGANKFSYCLTPYFHNNGASSHLFVGASASLSGGGPVISMPFVKSPKDD PYSTFYYLPLVGITVGKTKLPIPSTVFDLRQLHPGSWVGGVIIDSGSPFT SLVHDAYQALSKELTRQLNRSLVPSPAEADTDLELCVARDDVDKLVPPLV LHFGGGADMALPPENYWAPVDKSTACMVIFSADAEEGSTIGN…
PhAP93.3	PH02Gene44814.t1	C	12	43303346	43305007	1260	419	45255.1	6.38	DTG	DSG	ATGTTGCCATCATTGTCGGCCATTGGAACAATTCGATGGCTCCGCATGAA GCTCACCCACGTCGACGACAAGGGGAGCTATACCACGGCGGAGCGCGTGC GGCGCGCCGTCGCCATCACGCGGCAGCGCCTGGCCTCCATGCAAGCGGCG GCGTCCGGAGACGTGAGCGCGCCCGTCCACTGGGCGACCCGCCAGTACAT CGCGGAGTACCTCATCGGCGACCCGCCGCAGCGTGCGGAGGCCCTCATCG ACACCGGCAGCGACCTCATCTGGACGCAGTGCACGACCTGCCTCTGGAGA ACCTGCGCCAAGCAGGACCTGCCGTACTACAACTTCTCGAGGTCAAGCAG CTTCGAGCCCGTACCGTGCATGGACAGGTTGTGCATGGCGAA…	MLPSLSAIGTIRWLRMKLTHVDDKGSYTTAERVRRAVAITRQRLASMQAA ASGDVSAPVHWATRQYIAEYLIGDPPQRAEALIDTGSDLIWTQCTTCLWR TCAKQDLPYYNFSRSSSFEPVPCMDRLCMANSVYFCALDGSCTILATYAA GGIIGSLGTEVFTFQSGTAKLAFGCVSFTQVTQGALHGASGLIGLGRGRL SLVSQTGANKFSYCLTPYFHNNGASSHLFVGASASLSGGGPVISMPFVKS PKDYPYSTFYYLPLVGITVGKTKLPIPSTVFDLRQLEPRIWVGGVIIDSG SPFTSLVDDAYQALSEELTRQLNRSLLPPPADTDLELCVARDDEDKLVPP LVFHFGGGADMALPPENYWAPVDKSTACMVIGSSGDQSIIGN…
PhAP93.4	PH02Gene44815.t1	C	12	43252131	43254774	1230	409	43888.1	4.82	DTG	DSG	ATGAGTTGTAGCGCAGGGCTCAGGATTGAGCTCACCCACGTCGACGCCAA GGGGAGCTACACCATGGCGGAGCGCGTGCGGCTTGCCGTCGACCGCAGCC GGCAGCGCCTGGCCACCATGGAAGCCGGCAACGTCAGCGCGCCGGTCCGC TGGGCGCAGACGCAGTACATCGCGGAGTACCGCATCGGCGACCCGCCGCA GCTCGCGGAGGCCCTCATCGACACCGGCAGCGACCTCGTCTGGACGCAGT GCATGACTTGTGCTCAGAACAGCTGCTTCAAGCAGAACCTCCCATACTAC AACTTCTCCGAGTCGCGCAGCGTGCGGCCCGTGCCGTGCACGGACGGCGC GTGCCTCGCGAACAACGTGCACGGCTGCGCCCGGGACGGCAC…	MSCSAGLRIELTHVDAKGSYTMAERVRLAVDRSRQRLATMEAGNVSAPVR WAQTQYIAEYRIGDPPQLAEALIDTGSDLVWTQCMTCAQNSCFKQNLPYY NFSESRSVRPVPCTDGACLANNVHGCARDGTCTFQASYGAGDIAGFLGTE VFTFQSGTATLAFGCVSATNLPPGSLDGASGIIGLGRGSLSLISQTGATK FSYCLTPYFRENAAPSHLFVGASASLSSDGPVMSMPFVKSPKDYPYSTYY YLPLVGLTVGQTKLPIASTLFELRQDDSGGVFIDSGSPFTSLVDGAYQAL REELARQLNGSLMPPPEGTRRLDLCVALDDLETKVPALVFHFSGGADMTL PPDNYWAPVDESTACMVIFSSGTREKRSVIGNFHQQNMHLLY…
PhAP93.6	PH02Gene44848.t1	C	24	19074660	19076327	1320	439	47025.1	7.57	DTG	DSG	ATGGCATACAACCGGCGTGTTATCGGCAACAGCATAGGAAACAAATTTGG AAAGATAGGCGCGCGCGGTGAAACTGCTGCCCTAACTTGTGGTGCAGGCC TCAACATCGAGCTCACCCACGTCGACGCCAAGGGAAAGTACACCATGGCG GAGCGCGCGCGCCGCGCTGTCCAGCGCAGCCGGAAGCGCCTAGCGTCTAT GTCGGCCGGCGACGTGAGCGCGCCCGTCCGTTGGGCTCAGGCAGAGTACA TCGCAGAGTACCTCATCGGGAACCCGCCGCAGCGCGCGGAGGCCATCATC GACACCGGCAGCGACCTTGTCTGGACGCAGTGCATGACCTGCCTCCCAAA CAAGTGCTTCAAGCAGAACCTTCCGTACTACAACTACTGTGA…	MAYNRRVIGNSIGNKFGKIGARGETAALTCGAGLNIELTHVDAKGKYTMA ERARRAVQRSRKRLASMSAGDVSAPVRWAQAEYIAEYLIGNPPQRAEAII DTGSDLVWTQCMTCLPNKCFKQNLPYYNYCESRSVQPVPCTDGLCLANFE HACALDYGTCVFRYSYGSGAINGHLGREVFTFQSGTVDLAFGCVNDSRID PGALDGASGIIGLGRGSLSLVSQTGASKFSYCLTPYNSSDVARSHLFVGA SASLSGQSPVTSIQFVKIPSDSPYYTFYYLPLVGMTVGKTKLPIPSTLFD LRQVGPGHWSGGVIIDSGAAITHLVDGAYKALKEELTKKLGASLVPPPAG TDKGSLCLAQGDVDQKVPTLVFHFSGGADMALPPGNYWMPMD…
PhAP58/73.1	PH02Gene45811.t1	C	8	31738872	31742357	1386	461	48747.3	5.57	DTG	DSG	ATGGTGGACTGGTGGCGATGGGAACCGCGATGGAAGAGGTACGGCGGTGA GGTCCATGCACAAGAGCAACGAAACCATCGTGTAATCAGCATCGAGTCGC TGTCGCTGCTGCCTGGCACCAATTGCTCTACATCTCCTTCTGCTGCAGGA GCTGGTCCTGGAACCCTTCAAGTTGTTCATCGGACGTGCTCGCCGGCAGG TAACCGTCAAAGCCCCTCCGACCACACCTCCCTCCTCCACAGAGACCACC TCAGAGTCCAGTCCATCCATCACCGGCGCCTGTCCACGTCGAACGGTGCA ACGACTCTCCCGGCGCGCCTTGGCCTCCCCTTTGGCAGCCTCGAGTACGT GGTCATGATCGGCATTGGGACGCCGACGCGCAACCTCACCGT…	MVDWWRWEPRWKRYGGEVHAQEQRNHRVISIESLSLLPGTNCSTSPSAAG AGPGTLQVVHRTCSPAGNRQSPSDHTSLLHRDHLRVQSIHHRRLSTSNGA TTLPARLGLPFGSLEYVVMIGIGTPTRNLTVIFDTGSDLTWVQCQPCISC YSQEEPIFSPQLSSTYDAVRCAEDVCSMSGGLAYCDGSSCVYSVDYGDSS SSSGYLARETLTLSPASPDGTDTLTGVLFGCGAISNDGFSDRAAGLLGLG QGASSIVAQTRGKYKGVFSYCLPPHGSSTGYLAFGAAPSQPNIQFTPLVS NPPDQPSYYFVELNGIAVNGRTLPISPSVFAVGTIIDSGTVITRLPPAAY AALRTEFRLQMSGRYPVAPAMGGFLDTCYDLTGYDDVVVPRV…
PhAP53.2	PH02Gene45812.t1	C	8	31732301	31737617	1383	460	47679.2	7.21	DTG	DSG	ATGGAGTTGCTTCCTCTTCTTCTTGCTTGCTCTCTTCTTTTCGCCGTTGC GACTCCTATCAGGGAAATCACCAACGCGTGCAACTCACAAGTTAATGATT TCCAACACCTGAACAGCTCCGGCCTCCACCTGACGCTGCACCATCCGCAG AGCCCCTGCTCGCCGGCGCCTCTGCCCTCGGACCTCCCCTTCTCCGCTGT GGTCACCCACGACGAGGCGCGCATCGCCCACCTCGCCTCGCGCCTCGCCA AGACTCCCTCCGGCCGCCCGACGTCGCTCCACGGCCACCGCAAGAAGGCC GCTGGCCACCTGGCCGACTCGCTCGCCTCCTCCGTGCCGCTCACGCCGGG CACGTCGGTGGGCGTCGGCAACTACGTCACCCGCCTGGGCCT…	MELLPLLLACSLLFAVATPIREITNACNSQVNDFQHLNSSGLHLTLHHPQ SPCSPAPLPSDLPFSAVVTHDEARIAHLASRLAKTPSGRPTSLHGHRKKA AGHLADSLASSVPLTPGTSVGVGNYVTRLGLGTPATSYVMVVDTGSSLTW LQCSPCVVSCHRQAGPFYDPHASNTYASVPCSASQCGDLQDATLNPSSCS VSNVCIYQASYGDSSFSVGYLSKDTVSFGSSSFPNFYYGCGQDNEGLFGR SAGLIGLARNKLSLLYQLAPSLGYSFSYCLPTSASAGYLSIGSNPGQYSY TPMASSSLDGSLYFVNLAGMSVGGSPLAVSPSEYGSLPTIIDSGTVITRL PTRVYTALSKAVAAATGGAPRAPAYSILDTCFQGRASQLRVP…
PhAP8/21.1	PH02Gene47708.t1	C	3	89243447	89244909	1374	457	47720.3	6.15	DTG	DSG	ATGGCGTCTGTTTCGCAGATGTTGCTTCTCCTCTTGTGCAGCTATCATTC TCTCATTGTTCGTGCAGGACATGAGCAGAGTTACAAGGTTCTTGCAACCG ACACGCTGAAGCCTAAACCCGTCTGCTCCGAGCCCAAAGTGGTTCCGTCG TCCTCCGGCCGCGCCACGGTGCCGTTGAACCACCGGCACGGCCCGTGCTC GCCGGTGCCCTCCGAGAAGAAGCCAGCCTTCGCGGAGCTGCTCCGCCGCG ACCAACTCCGAGCTGTCTCCGTCCAACGGAAGTTCTCCAAGAACCGCGCC GACGGCGAGCTCCAGCAGTCGGAGGTCACCGTGCCGACCACGCTGGGCTC CTCCCTGAAGACGTTGGAGTACGTCATCACCGTCGGCATCGG…	MASVSQMLLLLLCSYHSLIVRAGHEQSYKVLATDTLKPKPVCSEPKVVPS SSGRATVPLNHRHGPCSPVPSEKKPAFAELLRRDQLRAVSVQRKFSKNRA DGELQQSEVTVPTTLGSSLKTLEYVITVGIGSQAVAQTMTIDTGSDVSWV QCNPCPVPPCHSQAGSLFDPSTSSTYAPFSCGSAACAQLGEAGNGCSDSQ CQYIVRYVDGSNTNGTYGSDTLSLTESDVVKNFQFGCSHTGSGFNDDQAD GLMGLGGDAQSLVSQTAAKYGSTFSYCLPPTPGSSGFLTLGAPSGASGFA TTKMLRSRQAPTFYGVHLQGISVAGKQLSVPTSVFVGSVMDSGTIITRLP PTAYSALSSAFKDGMKQYPPAQPRSILDTCFDFTGQDNVTIP…
PhAP8/21.2	PH02Gene47709.t1	C	3	89205737	89207199	1374	457	47717.3	6.59	DTG	DSG	ATGGCGTCTGTTTCGCAGTTGTTGCTTCTCCTCTTGTGCAGCTATCATTC TCTCATTGTTCGTGCAGGACATGAGCAGAGTTACAAGGTTCTTGCAACCG ACACGCTGAAGCCTAAACCCGTCTGCTCCGAGCCCAAAGTGGCTCCGTCG TCCTCCGGCCGGGCCACGGTGCCGTTGAACCACCGGCACGGCCCGTGCTC GCCGGTGCCCTCCGAGAAGAAGCCAGCCTTCGCGGAGCTGCTCCGCCGCG ACCAACTCCGAGCTGGCTACGTCCAACGGAAGTTCTCCAAGAACCGCGCC GACGGCGAGCTCCAGCAGTCGGAGGTCACCGTGCCGACCACGCTGGGCTC CTCCCTGAAGACGTTGGAGTACGTCATCACCGTCGGCATCGG…	MASVSQLLLLLLCSYHSLIVRAGHEQSYKVLATDTLKPKPVCSEPKVAPS SSGRATVPLNHRHGPCSPVPSEKKPAFAELLRRDQLRAGYVQRKFSKNRA DGELQQSEVTVPTTLGSSLKTLEYVITVGIGSQAVAQTMTIDTGSDVSWV QCNPCPIPPCHSQAGSLFDPSTSSTYAPFSCGSAACAQLGEAGNGCSDSQ CQYIVRYVNGPNTNGTYGSDTLSLTESDVVKNFQFGCSHTGSGSNDDQTD GLMGLGGDAQSLVSQTAAKYGSTFSYCLPPTPGSSGFLTLGAPSGASGFA TTKMLRSRQAPTFYGVLLQGISVAGKQLSVPTSVFAGSVMDSGTIITRLP PTAYSALSSAFKDGMKQYPPAQPRGILDTCFDFTGQDNVTIP…
PhAP7.3	PH02Gene47928.t1	C	16	62536028	62537433	1302	433	44877.4	9.02	DTG	DSG	ATGCCGTCGCCAGGCAAGTCCAACGGCCCCGCAGCGCCGACGGTACATTT CCGCGTGGTCCACAGGGACACCTTCGCGGTAAACGCCACAGCGACCGAGC TGCTCGCGCATCGGCTGGAGAGGGACGGGAAGAGGGCGGCGCGGATCTCG GCGGCCGCGGGCGCGTACAACGGGACGCGTAGCGGCGGTGGTGCGTTTGT TGCGCCGGTGATGTCCGGACTGGCCCAGGGGAGCGGGGAGTACTTCACCA AGATCGGGGTGGGGACGCCCGCCACGCCGGCGCTCATGGTGCTGGACACG GGGAGCGACGTCGTGTGGCTGCAGTGCGCGCCGTGCCGGCGCTGCTACGA GCAGTCCGGCCAGGTGTTCGACCCGCGGGGCTCCCGCTCCTA…	MPSPGKSNGPAAPTVHFRVVHRDTFAVNATATELLAHRLERDGKRAARIS AAAGAYNGTRSGGGAFVAPVMSGLAQGSGEYFTKIGVGTPATPALMVLDT GSDVVWLQCAPCRRCYEQSGQVFDPRGSRSYGAVDCAAPLCRRLDSGGCD LRRKACLYQVAYGDGSVTAGDFATETLTFAGGARVARVALGCGHDNEGLF VAAAGLLGLGRGSLSFPTQISRRFGRSFSYCLVDRTSSANPTSRSSTVSF GSGAVGPSVAASFTPMVKNPRMETFYYVQLIGISVGGARVPGVAESDLRL DPSTGRGGVIVDSGTSVTRLARPAYSALRDAFRAAAAGLRLSPGGFSLFD TCYDLGGQKVVKVPTVSMHFAGGAEAALPPENYLIPVDSRGT…
PhAP13.1	PH02Gene48281.t1	C	14	50304970	50306797	1218	405	42938	5.18	DTG	DSG	ATGTTAGCCTACTCCGGCATCACGAGCTTCCAAGCCGCCCTGGTCCGCAC CGAACCGGGCCTCAACTTCACGCGAGCCGTGCAGCGCTCCCGCTCCCGCA TGTCCATGCTCGCCTCCAGAGCGGCGTCCGGCGCCGGCGGTGCGGCTAGC GCGCAAACCCCGCTCCGGCAAGAGCCCGGCGACTACATCATGGCGTTCGG CATCGGCACGCCGGCGACGGTGCTTTGGGCCGAGGCGGACACCGGGAGCG ATCTCATCTGGGCCAAGTGCGGCGCCTGCACGAAGTGCACGCCTGAGGGC TCCCCGTCGTACGACTACACAACCAGCAGCTCCTCCTCGTTCGTCGCGTG CGGCGACCCCGCGTGCGGGGACGTGCCGAAAGGGAATCGCAG…	MLAYSGITSFQAALVRTEPGLNFTRAVQRSRSRMSMLASRAASGAGGAAS AQTPLRQEPGDYIMAFGIGTPATVLWAEADTGSDLIWAKCGACTKCTPEG SPSYDYTTSSSSSFVACGDPACGDVPKGNRRCDDANHCSYHYAYGDAADS HHYTEGILMIETFAFGDAALPGIEFGCTLRSEGGYGQGSGLVGLGRGKLS LVTQLKVEAFSYRLSSAPSLISFGSLASLTAGSSSFLSTPLLGTPDLTFY YVGLSGISIGGKLVEIPPGTFAMDANSRRGGVLFDSGSTLTSLVDPAYTL VRNELLAQMGVQGSLSEKDDVCFWGDKSRTTFPSMVLHFDGGADMELPIG NYFPLMEGQNGVRGRCWSVVRSQDMTIIGNVMQRDFLVLYDL…
PhAP20.1	PH02Gene48297.t1	C	3	89118105	89119622	1419	472	48105.6	8.03	DTG	DTG	ATGACCTTCTCCCCGGTGCACCGCGCCCTCCTCTTGTCATTCCTCTGCGC CGGCGCCCTCGGTTCCTTGCCCCGCCATGGCGCTGGCGCCGCGGGGGAGG GGAGCTACATCACCGTCTCCACCGCCAGCTTCGCGTCGGGCTCGACGTGC CACGATCCCGGGCGAGTCGCGCCGCAGCGGAACGGCACGTCGGCCGTGCT GCGGCTGACGCACCGGCACGGTCCGTGCAACCCGTCCTGGACGTCGTCGC AGAGGACGCCGTCCTTCTTGGACACGCTACGTGCGGACCAGAGACGCGCG GAGTACATAGAGAGGAGGATCTCGGGGGCCGGCAGAGCGCGCGCGCAGCG GCTGGGGAGTTCCAAGTCGGCGACGGTGCCGGCGAACTTGGG…	MTFSPVHRALLLSFLCAGALGSLPRHGAGAAGEGSYITVSTASFASGSTC HDPGRVAPQRNGTSAVLRLTHRHGPCNPSWTSSQRTPSFLDTLRADQRRA EYIERRISGAGRARAQRLGSSKSATVPANLGFSIGTLQYVVTVSLGTPAV AQTVEVDTGSDVSWVQCKPCPLPACYGQKDPLFDPTQSSSYSAVPCGAAA CSELGIYAYGCSGAQCGYVVSYGDGSSTTGVYSSDTLTLTGSDALKGFLF GCGHAQAGLFSGVDGLLGLGRQELSLVSQASSAYGGVFSYCLPPTQTTTG YLTLGGPSSTSGFSTTALLSASNAPTFYMVMLSGISVGGQQLGISASVFS GGTVVDTGTVVTRLPPTAYAALRSAFRSAMAPYGYPTAPGMG…
PhAP45.1	PH02Gene48476.t1	C	13	39824076	39825539	1464	487	50771.4	9.99	DTG	DSG	ATGGCGTCGCCGTGCACGCCCAGACCCCTCCTCCTCCTACTACTACTGCT ACTGCCCCTCGCCGCCGCCTTCTCCACACCCACGCGGACGCGGTACCAAG CGCTTCTCGCCACCCCGCTCTCCGCCGCCCCAGCCGCTCATCAGCAGCTC TTCGACACCAGCCTCGCTGCCGCGGCCGACGACACCGCTCCTAACAACGC CTCCACCCTCCACTTCCGCGTCGTCCACCGCGAGGCCTTCGCGCCCAACG CCACTGCGCCCGAGCTGCTCGCGCACCGCCTGGCGCGGGACGCCGCGCGC GCCGGGGGGCTAGCGGCGGCTGTCTCGGCGAATGGGACTCGGCGGCGCGG CGGGTTCGCGGCGCCCGTGCTGTCCGGACTGGCGCAGGGGAG…	MASPCTPRPLLLLLLLLLPLAAAFSTPTRTRYQALLATPLSAAPAAHQQL FDTSLAAAADDTAPNNASTLHFRVVHREAFAPNATAPELLAHRLARDAAR AGGLAAAVSANGTRRRGGFAAPVLSGLAQGSGEYFAHLGVGTPPTAALMV LDTGSDVVWLQCAPCRRCYAQAGKVFDPRRSRSYGAVACAAPLCHRLDSG GCDTRRKSCLYQVAYGDGSVTAGDFATETLAFARGARVTRVAIGCGHDNE GLFVAAAGLLGLGRGRLSFPTQIARRYGRSFSYCLVDRTSSVKPSSSRSS AVTFGTGAVAAAPAASFTSMVRNPRMATFYYVRLLGFSVGGARVQGVAES DLRLNPSTGRGGVILDSGTSVTRLARPVYAAVRDAFRAAAAG…
PhAP17.1	PH02Gene48636.t1	C	14	85789306	85791905	1440	479	49790.7	8.88	DPS	DAG	ATGCAGCAGCCACATGATCTAGAAACTGGAATCGGCGCTCTAGATCAAGA GCTGGCCAAGCTGGTCCATGGATGCCTGCAATCTGCATGCTGTTTATGGA TCGCCATCACGCGAGCAACCATGTCACTCCTTAGATTCCCCGCCCTCCTC GTCTTATTGTCCACGTTCTGGACGGCTGCAACTGCCGTCCGCAGCTCAAC GCTGCACCTGGCACGTTCTCACACAGTGTCACCCAATGACGGGGCGCCGC TCACCGCATGGGCGGCCTCTCTCGCTTCCCAGTCGGCGGCTGACGCGGCA CGCGTGGTCATGCTTGCGGCGGGGACTGCCAAACCCAAGAAGAAAGGTCA CTCCTTCGTGCCGATCGCGCCGGGCCGGCAGATCTTCGGCAT…	MQQPHDLETGIGALDQELAKLVHGCLQSACCLWIAITRATMSLLRFPALL VLLSTFWTAATAVRSSTLHLARSHTVSPNDGAPLTAWAASLASQSAADAA RVVMLAAGTAKPKKKGHSFVPIAPGRQIFGIPNYVARVRFGTPAQALLVA IDPSNDAAWVPCSACTGCAAAPSFSPTQSSTYLPVRCGSLQCAQVPNPSC PGGAGSSCAFNLTYAASTFQAMLGQDSLALENDVVASYTFGCLRVVTGSS VPPQGLIGFGRGPLSFLSQTKDMYGSVFSYCLPSYKSSNFSGTLKLGPIG QPKKIKTTPLLYNPRRPSLYYVNMIGIRVGSKAVSVPASAIAFDPVTGSG TIIDAGTMYTRLAAPVYAAVRDAFRSRVHAPVAAPLGGFDTC…
PhAP53.1	PH02Gene49310.t1	C	6	24786057	24799335	1389	462	48134	7.72	DTG	DSG	ATGGAGTTGCTTCCTCTTCTTCTTGCTTGCTCTCTCCTCTTCTCTGTTGC GACTCCTATCAGGGAAATCACCAACGCGTGCACCTCACAAGTTAATGATT TTCAGCACCTGAACAGCTCCGGCCTGCACCTGACGCTGCACCACCCGCAG AGCCCCTGCTCGCCGGCGCCGCTCCCGTCCGACCTCCCCTTCTCCGCGGT GGTCACCCACGATGAGGCGCGGATCGCCCACCTCACCTCGCGCCTCGCAA AGACTCCCTCCTGCCGCCCGACTTCTCTGCATGGCCACCGCAAGAAGTCC GGCGGCTCCCAAATGGACGACTCGCGCGCCTCTTCCGTGCCGCTCACACC GGGCACCTCGGTGGGCGTCGGCAACTACGTCACCCGCCTGGG…	MELLPLLLACSLLFSVATPIREITNACTSQVNDFQHLNSSGLHLTLHHPQ SPCSPAPLPSDLPFSAVVTHDEARIAHLTSRLAKTPSCRPTSLHGHRKKS GGSQMDDSRASSVPLTPGTSVGVGNYVTRLGLGTPTTSYVMVVDTGSSLT WLQCSPCAVSCHRQAGPLYNPRASNTYASVPCSASQCGDLQAATLNPSSC SVSNVCIYKASYGDRSCSVGYLSKDTVSFGSSSFPNFYYGCGQDNEGLFG RSAGLIGLARNKLSLLYQLTPRHGHSFSYCLPTLASAGYLSIGSYNPGQY SYTPMASSSLDASLYFVNLAGMSVGGSPLAVSSSEYGSLPTIIDSGTVIT RLPTSVYTALSKAVVAAMGGAPRAPALLILDTCFQGLASQLR…
PhAP56.1	PH02Gene50085.t1	C	8	32034066	32037064	1227	408	43233.9	6.83	DTS	DSG	ATGCATCGGTTGCACCGTGGTGTACTTCTTGAAGCCACCGCGGCAATGGC CATACATACAGCCCGGCTGAGCACCCTCCTCCAAAGGTCGCCCTTCCGTT CAGCCGTTTCCCTCGCTCCATCCGCGCCACCAGCCGCACCGCCCATTCCA GCGGAGGCGCCGTCCGCGACCATCCCGGACCGCTCAGGGACGTACCTAGA CACGCTGGAGTTCGTCGTCGTCGTCGGCTTTGGCGCGCCGGTCCGGCCAT CCGCTGTGACATTCGACACCAGCAGCGACTTGTCGTGGATCCAGTGCCTG CCGTGCTCCGGCCACTGTTACCCGCAGCACGACCCGCTCTTCGACCCGAC CAAGTCCGCCACCTACGCCGCCGTGCCCTGCGGCCACCCGCA…	MHRLHRGVLLEATAAMAIHTARLSTLLQRSPFRSAVSLAPSAPPAAPPIP AEAPSATIPDRSGTYLDTLEFVVVVGFGAPVRPSAVTFDTSSDLSWIQCL PCSGHCYPQHDPLFDPTKSATYAAVPCGHPQCSAAGGRCNGTTCLYSVQY GDGSSTSGVLSHETLTLTSSRKLSGFPFGCGQRNLGMFGEVDGLLGLGRG ELSLPSQAAPSFGSTFSYCLPSFNNTPGYLNIGSTPVAGKVQYTAMIQKP EYPSFYFVELVSIDIGGYILPVPPSVFTSTGTLLDSGTILTYLPAQAYTA LRDRFKFTMQQFNYKPAPPYGILDTCYDFAGQSVIIAPLVTLKFSDGALF VLNFFGVMIFPEPTIGCLAFVARSASSPFSIIGNTQQRSAEV…
PhAP8/21.4	PH02Gene50508.t1	C	17	16013062	16014557	1395	464	48905.5	5.15	DTG	DSG	ATGGCGTCTGTTTCGCAGCTGCTGCTTCTCCTCTTGTGCGGGTACCATTC TCTCATTGCTCACGCAGGAGATGAGCAGAGCTACAAGGTCCTTGCAACCG ACTCGCTGAAGCCTAAATCCGTCTGCTCCGAGCCCAAAGTTGCTCCATCG TCCTCCGGTCGCGCGACGGTGCCGTTGAACCACCGGCACGGCCCGTGCTC ACCGGTGCCCTCCGAGAAGAAGCTGGCCTTCGCGGAGCTTCTCCGCCGCG ACCAGCTCCGAGCTGGTTACATCCAACGCAAGTTCTCCAAGAACGACGGC ACCGGCGAGATCCACCAGTCGAAGGTCACCGTGCCGACCACGCTGGGGTC CTCCCTGGACAAGTTCGAGCAGTACGTCATCACCGTCCAAAT…	MASVSQLLLLLLCGYHSLIAHAGDEQSYKVLATDSLKPKSVCSEPKVAPS SSGRATVPLNHRHGPCSPVPSEKKLAFAELLRRDQLRAGYIQRKFSKNDG TGEIHQSKVTVPTTLGSSLDKFEQYVITVQIGSPAVTQTMIMDTGSDVSW VQCNPCPIPPCHSPTGSLFDPNSSSTYAPFSCGSAACAQLGENGGCSDSQ CQYIVRYFDGSNTTGTYGSDTLALTGSDVVKNFQFGCSHAESGLINDQLT DGLMGLGGDTQSLVSQTAATYGSAFSYCLPPTNDSSGFLTLGAPSGASGF ATTPMLRSRQAPTFYRVLLQGITVAGKQLSVTPSVFSAGSVMDSGTIFTQ LPPTAYSALSSAFKDGMKQYPPAQPRSPFDTCFDFSGQDNVT…
PhAP56.2	PH02Gene50624.t1	C	8	32013157	32015429	1251	416	43859.4	4.68	DTG	DSG	ATGGCGTCCACCCAACGGTTTCTCTTCTGTTTGCTCGCGCTCTGCCTTCT CTGCGGTGGTTCTCTGGCATCTTCGCCGCGCTACCTCTCCGTCAGCATCG ACGAGCTGCCCGATTCCAAGGCTCAAGTCGACTGCCCTCCCTTGACGTCA ACAGACGCAACTTCTGGAAACAAACTCACGATCCCTGCAGCGTGCGGCGC GGCCGACTCGACGGGGCGCGACATCCTTGACCATGACAGAGCCCGGCTGA GCACCCTCCTCCAGAGGTCGCCCTTCCGTTCAGCCGTTTCCCTCGCTCCA TCCGCGCCACCAGCCGCACCGCCCATTCCAGCGGAGGCGCCGTCCGCGAC CATCCCAGACCGCCCAGGGACGTACCTAGACACACTGGAGTT…	MASTQRFLFCLLALCLLCGGSLASSPRYLSVSIDELPDSKAQVDCPPLTS TDATSGNKLTIPAACGAADSTGRDILDHDRARLSTLLQRSPFRSAVSLAP SAPPAAPPIPAEAPSATIPDRPGTYLDTLEFVVVVGFGTPVQPSAVILDT GSDLSWIQCLPCSGQCYPQHDPLFDPTKSATYAAVPCGHPQCSAAGGRCN GTTCLYSVQYGDGSSTSGVLSHETLTLTSSSKLSGFPFGCGQRNLGSNVQ YTAMIQKPQYPSLYFVELVSIDIGGYILPVPPSVFTSTGALLDSGTILTY LPAQAYTALRDRFKFTMQQYKPAPPYDILDLDTCYDFAGQSAIIAPLVTL KFSDGALFVLDFFGVMIFPEPTIGCLAFVARSASSPFSIIGN…
PhAP57.6	PH02Gene51366.t1	C	12393	12	1469	1380	459	47950.5	6.02	DTG	DSG	ATGGGTTCCTCTCTGCTCCTGTGCGTCCTGTTATGCAGCTACTATTCCAT TGCTCTTGGAGGCAATGAGCACAACTTTGTAGTGGTGCCAACAAGCTCGT CTGAGCCACAAGTAGTATGCTCTACATCAAGAGTTACTTCGGAGCCAAAC CGCGCGTCTGTGCCACTGGCGCACCGGCACGGACCGTGCGGGCCCTCGGG GGCCAAGGACAAGCCATCTTTCGCCCATAGGCTCCGCAGAGACCGCGCCC GCGCGAACTACATCATAAGCAAGGCCTCGGGGCGCGTGAGCACGCTAGGA GGCGTGAGCATCCCGACGTACCTTGGGGACTCCGTCGACTCGCTGGAGTA CGTCGTCACGTTGGGCATCGGCACGCCCGCCGTCCAGCAGAC…	MGSSLLLCVLLCSYYSIALGGNEHNFVVVPTSSSEPQVVCSTSRVTSEPN RASVPLAHRHGPCGPSGAKDKPSFAHRLRRDRARANYIISKASGRVSTLG GVSIPTYLGDSVDSLEYVVTLGIGTPAVQQTVLIDTGSDLSWVQCKPCNS SECYPQKDPLFDPSKSSTYAPIPCDTDACRNLVPDSYNNGCTNGSGSSLC EYGIQYGGGSTTTGVYSTETLTLKPGVSIKNFSFGCGNDQHGPYDKFDGL LGLGGAPESLVSQTSSLYGGAFSYCLPPVNGSAGFLTLGAPGNNTAGFVF TPMRRFSDVATFYVVTLTGITVGGKPLDIPPSVFSNGMIIDSGTVITGLP ATAYTALRSAFRSAMSEYPLLPPSDNGLDTCYNFTGYRNVTV…
PhAP57.7	PH02Gene51367.t1	C	12394	835	2292	1380	459	48026.6	5.68	DTG	DSG	ATGGGTTCCTCTCTGCTCCTGTGCGTCCTGTTATGCAGCTACTATTCCAT TGCTCTTGGAGGCAATGAGCACAACTTTGTAGTGGTGCCAACAAGCTCGT CTGAGCCACAAGTAGTATGCTCTACATCAAGAGTTACTTCGGAGCCAAAC CGCGCGTCTGTGCCACTGGCGCACCGGCACGGACCGTGCGGGCCCTCGGG GGCCAAGGACAAGCCATCTTTCGCCCATAGGCTCCGCAGAGACCGCGCCC GCGCGAACTACATCATAAGCAAGGCCTCGGGGCGCGTGAGCACGCTAGGA GGCGTGAGCATCCCGACGTACCTTGGGGACTCCGTCGACTCGCTGGAGTA CGTCGTCACGTTGGGCATCGGCACGCCCGCCGTCCAGCAGAC…	MGSSLLLCVLLCSYYSIALGGNEHNFVVVPTSSSEPQVVCSTSRVTSEPN RASVPLAHRHGPCGPSGAKDKPSFAHRLRRDRARANYIISKASGRVSTLG GVSIPTYLGDSVDSLEYVVTLGIGTPAVQQTVLIDTGSDLSWVQCKPCNS SECYPQKDPLFDPSKSSTYAPIPCDTDACRNLVPDSYNNGCTNGSGSSLC EYGIQYGGGSTTTGVYSTETLTLKPGVSIKNFSFGCGNDQHGPYDKFDGL LGLGGAPESLVSQTSSLYGGAFSYCLPPVNGSAGFLTLGAPGNNTAGFVF TPMRRLPDVATFYIVTLTGITVGGKPLDIPPSVLSNGMIIDSGTVITGLP ATAYTALRSAFRSAMSEYPLLPPSDNELDTCYNFTGYRNVTV…
PhAP87.1	PH02Gene51460.t1	C	15548	13	1270	1258	419	46038.9	8.73	GER	DKE	ATGACAATTGGTATCAGAGCCGTTTCGATCCGCAACTTGCAACCAGCAAC CGCAATCGAGATGGAGCAGCAACTCCAGAAGCTAACCCAGGTGATCTTGG CGCGAGGCGAGTTGCTCAAGCAGCTAGAGGTCCAGTGCGCGGCCATCCAA ACCTCGGTGGAGGAGATGAAGCCCAAGCCGGTGACCCCGCCGGCGCAGGC CTCCTCGTCGACCCCGTCGGCACAGGCTTCCTCATCGAGGTCGCTCGCCA CCGGCGAGCGGGACAACCTGATGCCCACCAAGTGCTCGAAGATGTGTTCC GGCGACAACACCGCCTCGCAGAAGTCCGCCCTCATGCCGAACGCGGCCCC GGGTTCTCCCGCAACTGCCACCTTGCTCGATACCGCCCTTAT…	MTIGIRAVSIRNLQPATAIEMEQQLQKLTQVILARGELLKQLEVQCAAIQ TSVEEMKPKPVTPPAQASSSTPSAQASSSRSLATGERDNLMPTKCSKMCS GDNTASQKSALMPNAAPGSPATATLLDTALINSISVEFSTRPEQSVGQQQ TFFRIDLTSCGAQLVFEEIPKTNTVVLWPPATKWVERNPWPPPSRIPRIS TRVEPRLTSWPSFKCERGRVQLKTPRPPSTGYVIVLTEFVKGVLFKSMET TFTRAGITENEMLQLIGDGTTRRGQRTLSCALLLHASSDGSLRINLNKKR LDKETLIAAKLARPESCHLRSDGSRHCLGVSSDDIVPLDNYLDTQYFGEI GIGTPPQSFTVIFDTGSSNWWVPSSKCYFSIACYLQHRYEST…
