# Supplementary material for: Genome-wide identification, evolution and expression analysis of the aspartic protease gene family during rapid growth of moso bamboo (Phyllostachys edulis) shoots
Source: BMC Genomics. 2021 Jan 10;22:45. doi: 10.1186/s12864-020-07290-7 (PMC7798191; doi:10.1186/s12864-020-07290-7)
Supplement: Supplementary file 2 — Additional file 2: Table S2. The information of AP family genes in Oryza sativa. [file 12864_2020_7290_MOESM2_ESM.xlsx]

## Sheet: Sheet1
Table S2. The information of AP family genes in Oryza sativa.
Name	Gene ID	Category	Chromosome	Start	End	CDS	AA
OsAsp1	LOC_Os11g08200.1	B	11	4291164	4293227	ATGACTGCAAGGTTGGCACTGCTCGCCAGCCTTCTTCTCCTGCTCCAACTGGTGCCGCCATCCTCTGCCGTGGTGTTGGA GCTCCACGGTAACGTCTACCCTATTGGCCATTTCTTCATCACCATGAACATCGGCGACCCGGCAAAATCCTACTTCCTGG ACATCGACACCGGCAGCACCCTCACCTGGCTGCAGTGCGACGCCCCCTGCACGAATTGCAACATTGTACCACACGTGCTG TACAAGCCAACCCCAAAGAAGCTGGTGACCTGTGCCGACTCACTCTGCACTGACCTGTACACTGATCTGGGCAAGCCCAA GAGATGTGGATCCCAGAAGCAATGTGACTATGTGATTCAGTACGTCGACAGTTCATCCATGGGCGTGCTCGTCAT…	MTARLALLASLLLLLQLVPPSSAVVLELHGNVYPIGHFFITMNIGDPAKSYFLDIDTGST LTWLQCDAPCTNCNIVPHVLYKPTPKKLVTCADSLCTDLYTDLGKPKRCGSQKQCDYVIQ YVDSSSMGVLVIDRFSLSASNGTNPTTIAFGCGYDQGKKNRNVPIPVDSILGLSRGKVTL LSQLKSQGVITKHVLGHCISSKGGGFLFFGDAQVPTSGVTWTPMNREHKYYSPGHGTLHF DSNSKAISAAPMAVIFDSGATYTYFAAQPYQATLSVVKSTLNSECKFLTEVTEKDRALTV CWKGKDKIVTIDEVKKCFRSLSLEFADGDKKATLEIPPEHYLIISQEGHVCLGILDGSKE HLSLAGTNLIGGITMLDQMVIYDSERSLLGWVN…
OsAsp2	LOC_Os11g08100.1	B	11	4243207	4247166	ATGACAGCGTCTTGTGATCTGTCCTCCTCGTCTTCCCCGCCTTTCCTCCGCCGCGTCGCCTCCTCTATCTCTCATCCCAA CCTAGAGAGAGAAAGCAGCAGCCGCGGCCGCCGCTGTTCGCCCTGCTCCTCTGCCATGGCTGCTGCCGCGGCAAGGTGGG CCCCGGTCGTCGGCCTATTGGGCCTCCTGCTGCTCCCGTTCGCGCCTGCTCCGGCGGGAGCCGCAACGCCCGCGAGGTCG CCGCCGTCGTCGGCCTCCTCCGCCGTGTTCCTCCTCAGCGGCGATGTCTACCCCACCGGGCATTACTATGTTACTATGAA CATTGGGGACCCAGCGAAGCCGTACTTCCTGGATGTCGACACCGGCAGCGACCTCACCTGGCTGCAGTGTGACGC…	MTASCDLSSSSSPPFLRRVASSISHPNLERESSSRGRRCSPCSSAMAAAAARWAPVVGLL GLLLLPFAPAPAGAATPARSPPSSASSAVFLLSGDVYPTGHYYVTMNIGDPAKPYFLDVD TGSDLTWLQCDAPCQSCNKVPHPLYRPTKNKLVPCANSICTALHSGSSPNKKCTTQQQCD YQIKYTDKASSLGVLVMDSFSLPLRNKSNVRPSLSFGCGYDQQVGKNGAAPATTDGLLGL GRGSVSLLSQLKQQGITKNVLGHCLSTSGGGFLFFGDDMVPTSRVTWVSMVRSTSGNYYS PGSATLYFDRRSLSTKPMEVVFDSGSTYTYFSAQPYQATISAIKGSLSKSLKQVSDPSLP LCWKGQKAFKSVSDVKKDFKSLQFIFGKNAVMD…
OsAsp3	LOC_Os12g07780.1	B	12	3931645	3934577	ATGGCGGCCGGGTGGGCCCGCCCTGCCGGCTTTGCCCTGCTGGTGGTGGTGGTGCTGGCGGCGGCGGCGAGCGCGGACAG GCCGGCGAGGGGCGGGCTGTCGGTGACGGCCGGGGCGGAGGAGTCCTCCGCCGTGTTCCCGCTCTACGGCGACGTGTACC CCCACGGATTGTACTATGTGGCGATGAGCATCGGCAACCCGCCGAGGCCCTACTTCCTGGACGTCGACACCGGCAGCGAC CTCACCTGGCTGCAGTGCGACGCCCCCTGCGTCAGCTGCTCCAAGGTTCCGCACCCGCTGTACCGACCAACAAAGAACAA GCTGGTTCCATGTGTGGATCAGATGTGCGCCGCTCTGCACGGTGGTCTGACCGGGAGGCACAAATGTGATTCACC…	MAAGWARPAGFALLVVVVLAAAASADRPARGGLSVTAGAEESSAVFPLYGDVYPHGLYYV AMSIGNPPRPYFLDVDTGSDLTWLQCDAPCVSCSKVPHPLYRPTKNKLVPCVDQMCAALH GGLTGRHKCDSPKQQCDYEIKYADQGSSLGVLVTDSFALRLANSSIVRPGLAFGCGYDQQ VGSSTEVSATDGVLGLGSGSVSLLSQLKQHGITKNVVGHCLSTRGGGFLFFGDDIVPYSR ATWAPMARSTSRNYYSPGSANLYFGGRPLGVRPMEVVFDSGSSFTYFSAQPYQALVDAIK GDLSKNLKEVPDHSLPLCWKGKKPFKSVLDVKKEFRTVVLSFSNGKKALMEIPPENYLIV TKYGNACLGILNGSEVGLKDLNIVGDITMQDQM…
OsAP4	LOC_Os01g04710.1	C	1	2117321	2118835	ATGCAGCCTCCCATCCTCCTCCCGCTTCTCCTCCTCCTCCTCCTCCTCGCCGCCGCCTCGCCACGGCCGGTTCTCTCCCG CCGCCACGCCTCGCCGCCGCTCGCCACCGAGACGCTCGACGTCGCCGCGTCGCTGTCCCGGGCGCGGGCCGCGGTATCCG CGGAGGCCGTGCCGCTCCACCAGTCCGCCGCCGCCGCCGTGTCCACGGAGGTCGTCGGGGAGGAGCACGAGGAGGGGCGC CTGGCCCTGCGGCTCCACTCCCGGGACTTCTTGCCGGAGGAGCAGGGGCGGCAGCGGCACGCCAGCTACAGGTCACTCGT GCTGGCTCGCCTCCGCCGCGACTCCGCCCGCGCCGCCGCGGTGTCGGCCCGCGCGGCGATGGCGGCGGACGGGGT…	MQPPILLPLLLLLLLLAAASPRPVLSRRHASPPLATETLDVAASLSRARAAVSAEAVPLH QSAAAAVSTEVVGEEHEEGRLALRLHSRDFLPEEQGRQRHASYRSLVLARLRRDSARAAA VSARAAMAADGVSRFDLVPANVTAFEASAAEIQGPVVSGVGLGSGEYFSRVGVGSPARQL YMVLDTGSDVTWVQCQPCADCYQQSDPVFDPSLSTSYASVACDNPRCHDLDAAACRNSTG ACLYEVAYGDGSYTVGDFATETLTLGDSAPVSSVAIGCGHDNEGLFVGAAGLLALGGGPL SFPSQISATTFSYCLVDRDSPSSSTLQFGDAADAEVTAPLIRSPRTSTFYYVGLSGLSVG GQILSIPPSAFAMDSTGAGGVIVDSGTAVTRLQ…
OsAP5	LOC_Os01g08330.1	C	1	4078118	4079482	ATGGCGGCCATGGCGCCTTCCTCCGTGCTCGTGCTCCTCGGCGTCGTCCTCCTCGTCGCCGGCGGGAGGCTGTGCGAGTG CGCGGCGAGCGGCGGCGGATTCAGCGTGGAGTTCATCCACCGTGACTCACCCAGGTCGCCGTTCCATGACCCGGCGTTCA CCGCCCACGGCCGCGCGCTCGCGGCGGCGCGGCGGTCCGTGGCGCGCGCCGCCGCGATCGCGGGCTCCGCCTCCTCCTCC GCCTCCGGCGGCGGCGCGGCGGACGACGTCGTGTCGAAGGTCGTGTCCCGGTCGTTCGAGTACCTCATGACGGTCAACCT CGGCTCGCCGCCGCGCTCGATGCTGGCCATCGCCGACACGGGCAGCGACCTCGTGTGGGTGAAGTGCAAGAAGGG…	MAAMAPSSVLVLLGVVLLVAGGRLCECAASGGGFSVEFIHRDSPRSPFHDPAFTAHGRAL AAARRSVARAAAIAGSASSSASGGGAADDVVSKVVSRSFEYLMTVNLGSPPRSMLAIADT GSDLVWVKCKKGNNDTSSAAAPTTQFDPSRSSTYGRVSCQTDACEALGRATCDDGSNCAY LYAYGDGSNTTGVLSTETFTFDDGGSGRSPRQVRVGGVKFGCSTATAGSFPADGLVGLGG GAVSLVTQLGGATSLGRRFSYCLVPHSVNASSALNFGALADVTEPGAASTPLVAGDVDTY YTVVLDSVKVGNKTVASAASSRIIVDSGTTLTFLDPSLLGPIVDELSRRITLPPVQSPDG LLQLCYNVAGREVEAGESIPDLTLEFGGGAAVA…
OsAP6	LOC_Os01g18630.2	A	1	10491805	10489224	ATGTTCATTGAGACAACCAGGGAACCGAGCCTTACTTTCATCATCGGGAAGTTTGATGGAATTCTTGGACTTGGATTTCC GGAGATCTCTGTGGGAGGAGCCCCTCCAATTTGGCAGGGAATGAAAGAGCAGCAACTGATCGAGAAGGATGTATTCTCCT TCTGGCTCAACCGCGATCCTGATGCACCGACAGGGGGTGAGTTAATCTTTGGTGGTGTAGACCCAAATCATTACAAGGGG AGCCATACATATGTTCCTGTTACCCGCAAAGGCTACTGGCAGTTTGAGATGGGGGATCTTCTTATTGATGACTACTCAAC TGGGTTCTGTTCTGGTGGTTGCGCCGCTATTGCGGATTCAGGGACTTCATTGCTCGGTGGCCCAACAACTATTGT…	MFIETTREPSLTFIIGKFDGILGLGFPEISVGGAPPIWQGMKEQQLIEKDVFSFWLNRDP DAPTGGELIFGGVDPNHYKGSHTYVPVTRKGYWQFEMGDLLIDDYSTGFCSGGCAAIADS GTSLLGGPTTIVAQINHAIGAEGIVSMECKQVVRDYGDMILEMLIAQASPMKLCSQIGLC AFDGTRSVRNNIESVVDKEKVGSDLSCTACEMAVVWIQNQLRHNQTRELILQYADQLCER LPSPNGESAVDCDEISNMPNLSFTIANKTFTLTPEQYVVKLEQQGQTVCISGFMAFDVPP PRGPLWILGDVFMAAYHTVFDFGKNRIGFAESA
OsAP7	LOC_Os01g41550.1	C	1	23841885	23843387	ATGGCGCCTCCTCCGTCTTTGCTCGCCACCGCGCTTCTCCTCCTGCTCCTCGCCATCGCCGGCGGGCCAAATGCCGCCGC CGTCGCCGAGGCCGTCAGGTACCAGACCCTCGTCGCCACCCCGCTCTCGCCGCACCCGTACACCGCCACCGCCGTGGAGG ATGACGGTCTGTTCCAGGGGAGCCTCGCCGCGGACGAGGGCGGCGCCGCCGCGTCGACGGTGGGGCTACGCGTGGTCCAC CGCGACGACTTCGCGGTGAACGCCACCGCGGCCGAGCTGCTCGCGCACCGGTTGCGGCGGGACAAGAGGAGGGCGTCGCG GATCTCCGCGGCCGCGGGGGGTGCTGCGGCGGCTAACGGGACGCGTGTCGGCGGCGGCGGCGGCGGGAGTGGGTT…	MAPPPSLLATALLLLLLAIAGGPNAAAVAEAVRYQTLVATPLSPHPYTATAVEDDGLFQG SLAADEGGAAASTVGLRVVHRDDFAVNATAAELLAHRLRRDKRRASRISAAAGGAAAANG TRVGGGGGGSGFVAPVVSGLAQGSGEYFTKIGVGTPVTPALMVLDTGSDVVWLQCAPCRR CYDQSGQMFDPRASHSYGAVDCAAPLCRRLDSGGCDLRRKACLYQVAYGDGSVTAGDFAT ETLTFASGARVPRVALGCGHDNEGLFVAAAGLLGLGRGSLSFPSQISRRFGRSFSYCLVD RTSSSASATSRSSTVTFGSGAVGPSAAASFTPMVKNPRMETFYYVQLMGISVGGARVPGV AVSDLRLDPSTGRGGVIVDSGTSVTRLARPAYA…
OsAP8	LOC_Os01g42320.1	C	1	24342521	24346789	ATGGCGGCGGCGGGACTAAACCATGGTGGTGCCTCGCCTTCAGCGCGAGGAAAGTGGCTTGAGTCGGTATGTGGGAAATA TTTGCAACCCCCCTTAAAGTTTAGCAGTGATCGCACGCATATGGCGGTCGGCTTGGTGCTAGCGCCTTCTTTTGGGTTGT GTGAGGAGCTGCCAGCGTGCGGTGCTGCGACCATTCCGTCATCCTCAGATGGAACGAGCTCGGTGACGTTGAGCCACCGG TACGGCCCATGCTCGCCGGCGGATCCCAACTCCGGCGAGAAGAGGCCAACCGACGAGGAGCTGCTCCGCCGTGACCAGCT CCGAGCTGACTACATCCGACGCAAGTTCTCCGGCAGCAACGGCACGGCCGCCGGCGAGGACGGCCAGTCGTCCAA…	MAAAGLNHGGASPSARGKWLESVCGKYLQPPLKFSSDRTHMAVGLVLAPSFGLCEELPAC GAATIPSSSDGTSSVTLSHRYGPCSPADPNSGEKRPTDEELLRRDQLRADYIRRKFSGSN GTAAGEDGQSSKVSVPTTLGSSLDTLEYVISVGLGSPAVTQRVVIDTGSDVSWVQCEPCP APSPCHAHAGALFDPAASSTYAAFNCSAAACAQLGDSGEANGCDAKSRCQYIVKYGDGSN TTGTYSSDVLTLSGSDVVRGFQFGCSHAELGAGMDDKTDGLIGLGGDAQSPVSQTAARYG KSFFYCLPATPASSGFLTLGAPASGGGGGASRFATTPMLRSKKVPTYYFAALEDIAVGGK KLGLSPSVFAAGSLVDSGTVITRLPPAAYAALS…
OsAP9	LOC_Os01g44130.1	A	1	25618186	25624920	ATGGGTCACACAGCCAGTCGGATATGTACCCTTCTCTCGATCCTCTTCGTTTCTTGTATGCTTGCATCTGCTGCCAATGA TGGACTGATCCGCATCGCGCTGAAGAAGAGACCGATCATGGAGAGCATCTACGGTGAACTAGTTCCCAAGAGTGGTACAG TGGACCACGAGGTTGCACTTGGGTATTCTGGCGTCAGGATGAATTCGGCAGATGAGGGATTCTACGATCCGGTCACGGAA GCCATTAACCATGTTCGTGTGCATCAGCAAAGAATGCTCAGGGACATAGAGGCTGCAGCCATGGAAGGGAGGCTCAAGCA TTTCTGGAGTTACAGAGGGTTCAGAGAAAGGGGTAGCCTGAAAAATGGCACTCAGAATCATCCTCTAGCGCTGAA…	MGHTASRICTLLSILFVSCMLASAANDGLIRIALKKRPIMESIYGELVPKSGTVDHEVAL GYSGVRMNSADEGFYDPVTEAINHVRVHQQRMLRDIEAAAMEGRLKHFWSYRGFRERGSL KNGTQNHPLALKNFLNAQYFGEIGVGCPPQNFTVVFDTGSSNLWVPSAKCVFSLACYFHR KYESRSSSTYMENGTPASIHYGTGSIHGYYSQDQVTIGDLVVNNQEFIEATHEPGLTFLA AKFDGILGLGFKEISVEGADPVWYNMIQQSLVTDKVFSFWLNRNANDINGGEIVFGGADE SHYKGDHTYTRVTRKAYWQFEMGDFLIGGRSTGICVDGCAVIADSGTSLIAGPIAAIAQI HAHIGATGVANEECKQVVARHGHEMLELLQDKT…
OsAP10	LOC_Os01g47410.1	A	1	27418663	27412852	ATGGGTACGCGACGCGTAGGGCTCCTCCTCCTCCTCCTCCTCGCCGCCGTACTGCTCCAGCCCCTCCTCGCGGCGGCGGC GGCGGAGGGCGTGGTCCGCATCGCGCTGAAGAAGCGGCAGGTCGACGAGACCGGCCGCGTCGGGGGCCACCTCGCCGGGG AGGATGCCCAGCGGCTCCTCGCGCGGCGCCACGGCTTCCTCACCAACGACGCCGCCAGGGCCGCCTCGAGGAAGGCGAGG GCTGAGGCCGAGGGCGACATCGTGGCGCTGAAGAACTACCTCAACGCGCAGTACTACGGCGAGATCGCCATCGGCACGCC GCCGCAGATGTTCACCGTCATCTTCGACACCGGGAGCTCCAACCTCTGGGTGCCTTCCTCCAAGTGCCACCTCTC…	MGTRRVGLLLLLLLAAVLLQPLLAAAAAEGVVRIALKKRQVDETGRVGGHLAGEDAQRLL ARRHGFLTNDAARAASRKARAEAEGDIVALKNYLNAQYYGEIAIGTPPQMFTVIFDTGSS NLWVPSSKCHLSIACYFHSRYKAGQSSTYKKNGKPASIHYGTGAISGYFSQDSVKVGDVA VKNQDFIEATREPSITFMVAKFDGILGLGFKEISVGNAVPIWYNMVRQGLVVDPVFSFWF NRHADEGQGGEIVFGGIDPNHYKGNHTYVPVTRKGYWQFNMGDVLIGGNSTGFCAAGCAA IADSGTSLLTGPTAIITQINEKIGATGVVSQECKAVVSQYGQQILDQLRAETKPAKVCSS VGLCTFDGTHGVSAGIRSVVDDEVGKSSGPFSS…
OsAP11	LOC_Os01g48740.1	C	1	28283786	28284436	ATGGCGGGCCGCCGCCGCGTGGTGGTGCTGGTGGTGGCGGCAGCGCTGTTGGTCGCCGTGGCCTCGGCCGGCGCGAGCGG CAAGTCGGCGCGGTTCGAGCTGCTCCGGCTCGCGCCGGCGGCGTCCCTGGCCGACCTGGCGCGCATGGACCGGGAGCGGA TGGCGTTCATCTCGTCGCGCGGGCGGCGCCGCGCGGCGGAGACCGCGTCCGCCTTCGCGATGCCGCTCTCCTCCGGCGCG TACACCGGGACGGGCCAGTACTTCGTGCGCTTCCGCGTGGGCACCCCGGCGCAGCCGTTCCTGCTCGTCGCCGACACCGG CAGCGACCTCACCTGGGTCAAGTGCCACCGCGCCGCCGCCGCCGCCTCCGCCTCCCCCAGAAACGCCTCCTCCCT…	MAGRRRVVVLVVAAALLVAVASAGASGKSARFELLRLAPAASLADLARMDRERMAFISSR GRRRAAETASAFAMPLSSGAYTGTGQYFVRFRVGTPAQPFLLVADTGSDLTWVKCHRAAA AASASPRNASSLPAPAPASPRRTFRPDKSRTWAPIPCSSATCRESLPFSLAACATPANPC AYDYRSVSHSHHHHSLFFFLIIRIRIRICSSLIQKR
OsAP12	LOC_Os01g48750.1	C	1	28287210	28288160	ATGCACGTAATTAAACCGTGGCGTATTTTGACTTGCTCGGCGGCACGCAGGTACAAGGACGGGTCGGCGGCGCGCGGCAC GGTGGGCGTCGACTCGGCGACCATCGCGCTGTCGGGGCGCGCGGCGAGGAAGGCGAAGCTGCGCGGCGTCGTGCTGGGCT GCACCACCTCCTACAACGGCCAGAGCTTCCTGGCCTCCGACGGCGTGCTCAGCCTCGGCTACAGCAACATCTCCTTCGCG TCGCGCGCCGCGTCGCGCTTCGGCGGCCGCTTCTCCTACTGCCTCGTCGACCACCTCGCCCCGCGGAACGCCACCAGCTA CCTCACCTTCGGGCCCAACCCGGCGTTCTCCTCGCGGCGCCCGTCGGAGGGCACCGCCTCGTGCAAGCCTGCGCC…	MHVIKPWRILTCSAARRYKDGSAARGTVGVDSATIALSGRAARKAKLRGVVLGCTTSYNG QSFLASDGVLSLGYSNISFASRAASRFGGRFSYCLVDHLAPRNATSYLTFGPNPAFSSRR PSEGTASCKPAPAPTPAPAGAPGARQTPLVLDHRTRPFYAVTVKGVSVAGELLKIPRAVW DVEQGGGAILDSGTSLTMLAKPAYRAVVAALSKRLAGLPRVTMDPFDYCYNWTSPSGSDV AAPLPMLAVHFAGSARLEPPAKSYVIDAAPGVKCIGLQEGPWPGLSVIGNILQQEHLWEY DLKNRRLRFKRSRCMH
OsAP13	LOC_Os01g50170.1	C	1	29162142	29163503	ATGGATACCAAATTGGGAGCGCTTGCTCTCATGCTCCCGCTTCTACTGCTGATTTCCGCTACTCGCGTAGCCTACGGCGG CATCCAACCCACGCCGCCTCCCGCGAGCTTCCAAGCCGCCTTGGTCCGCATCGAGCCCGCAGGCATCAACTACACGCGCG CCGTGCAGCGCTCCCGCTCCCGCCTGTCCATGCTCGCCGCCAGAGCGGTGTCCAACGCGGGGGCGGCGCCGGGGGAGAGC GCGCAGACGCCGCTGAAGAAGGGGAGCGGCGACTACGCCATGTCGTTCGGCATCGGCACGCCGGCGACGGGGCTGTCGGG CGAGGCGGACACCGGGAGCGACCTCATCTGGACCAAGTGCGGCGCCTGCGCGCGGTGCTCGCCGCGGGGCTCCCC…	MDTKLGALALMLPLLLLISATRVAYGGIQPTPPPASFQAALVRIEPAGINYTRAVQRSRS RLSMLAARAVSNAGAAPGESAQTPLKKGSGDYAMSFGIGTPATGLSGEADTGSDLIWTKC GACARCSPRGSPSYYPTSSSSAAFVACGDRTCGELPRPLCSNVAGGGSGSGNCSYHYAYG NARDTHHYTEGILMTETFTFGDDAAAFPGIAFGCTLRSEGGFGTGSGLVGLGRGKLSLVT QLNVEAFGYRLSSDLSAPSPISFGSLADVTGGNGDSFMSTPLLTNPVVQDLPFYYVGLTG ISVGGKLVQIPSGTFSFDRSTGAGGVIFDSGTTLTMLPDPAYTLVRDELLSQMGFQKPPP AANDDDLICFTGGSSTTTFPSMVLHFDGGADMD…
OsAP14	LOC_Os01g52190.1	C	1	30344121	30342781	ATGGCGCCGCTCAAAACGTTGCTCCTCTTCCTCGTCGTCCTTCTCCCCGTCGCCAACGCATGCCAGCCTCCAAGAACACT CCACGTCCCGGTCTTCCACCGCGACGCGCTCTTCCCGCCACCGCCCGGCGCCAAGCGTGGCAGCCTCCTCCGCCAACGCC TCGCCGCCGACGCCGCGCGCTACGCGTCCCTTGTCGACGCGACCGGCCGCCTCCACTCACCCGTCTTCTCCGGGATCCCC TTCGAGAGCGGCGAGTACTTCGCGCTCGTCGGCGTCGGCACACCGTCCACCAAGGCGATGCTCGTCATCGACACCGGCAG CGACCTCGTCTGGCTCCAGTGCAGCCCCTGCCGCCGCTGCTACGCCCAGAGGGGCCAGGTGTTCGACCCGCGCCG…	MAPLKTLLLFLVVLLPVANACQPPRTLHVPVFHRDALFPPPPGAKRGSLLRQRLAADAAR YASLVDATGRLHSPVFSGIPFESGEYFALVGVGTPSTKAMLVIDTGSDLVWLQCSPCRRC YAQRGQVFDPRRSSTYRRVPCSSPQCRALRFPGCDSGGAAGGGCRYMVAYGDGSSSTGDL ATDKLAFANDTYVNNVTLGCGRDNEGLFDSAAGLLGVGRGKISISTQVAPAYGSVFEYCL GDRTSRSTRSSYLVFGRTPEPPSTAFTALLSNPRRPSLYYVDMAGFSVGGERVTGFSNAS LALDTATGRGGVVVDSGTAISRFARDAYAALRDAFDARARAAGMRRLAGEHSVFDACYDL RGRPAASAPLIVLHFAGGADMALPPENYFLPVD…
OsAP15	LOC_Os01g56930.2	B	1	33213958	33219103	ATGAGGAGGCCGCCGGAGTTCGCGGCGGTGGCGGCGGTGGCGGTCGTCGCCGCGCTGGTGCTGGCGGCTGGGGCGGGCGC GGCGCCGTTGCCGGCGGCGCTGAGGCTGGAGCGCGCGCTGCCGCACAAGGGGGTGGCGGTGGAGCACCTGAGGGAGCGGG ACAGGGCGCGGCACGGGAGGAGGGGGCTGCTCGGGGGAGGAGGAGGAGGGGTCGCCGGCGTGGTGGACTTCCCCGTGGAG GGCTCCGCCAACCCGTTCATGGTCGGGCTCTATTTTACGCGTGTGAAATTGGGAAGCCCACCAAAAGAATATTTTGTCCA GATTGACACTGGCAGTGACATCTTATGGGTAGCGTGCAGCCCTTGCACCGGTTGCCCATCTTCAAGTGGGCTCAA…	MRRPPEFAAVAAVAVVAALVLAAGAGAAPLPAALRLERALPHKGVAVEHLRERDRARHGR RGLLGGGGGGVAGVVDFPVEGSANPFMVGLYFTRVKLGSPPKEYFVQIDTGSDILWVACS PCTGCPSSSGLNIQLEFFNPDTSSTSSKIPCSDDRCTAALQTSEAVCQTSDNSPCGYTFT YGDGSGTSGYYVSDTMYFDTVMGNEQTANSSASIVFGCSNSQSGDLTKTDRAVDGIFGFG QHQLSVVSQLNSLGVSPKVFSHCLKGSDNGGGILVLGEIVEPGLVYTPLVPSQPHYNLNL ESIVVNGQKLPIDSSLFTTSNTQGTIVDSGTTLAYLADGAYDPFVNAITAAVSPSVRSLV SKGNQCFVTSSSVDSSFPTVSLYFMGGVAMTVK…
OsAP16	LOC_Os01g62630.1	C	1	36596419	36595073	ATGCGCGCAACCACCGCCATGCCCCCTCCTCCCGCGCTGCCGGTTTGCCTCCTCCTCCTCCTCCTCCTCTTGCTCGCCGT GCCGAGGCCCGCTGCGGCGGCGGCGGCGGCGGCGGCGACGCGGCCGCTGCTGTTCGAGCTGCGGGCGCGGCAGGTGCCGG CGGGGGCGCTGCCGCGGCCGGCGAGCAAGCTGCGGTTCCACCACAACGTCAGCCTCACCGTCTCGCTCGCCGTCGGCACG CCGCCGCAGAATGTCACCATGGTGCTCGACACCGGCAGCGAGCTGTCGTGGCTGCTCTGTGCGCCCGGCGGCGGCGGGGG TGGGGGCGGGAGGAGCGCGCTGTCTTTCCGGCCAAGGGCATCGCTTACCTTCGCCTCCGTGCCCTGCGACTCCGC…	MRATTAMPPPPALPVCLLLLLLLLLAVPRPAAAAAAAAATRPLLFELRARQVPAGALPRP ASKLRFHHNVSLTVSLAVGTPPQNVTMVLDTGSELSWLLCAPGGGGGGGGRSALSFRPRA SLTFASVPCDSAQCRSRDLPSPPACDGASKQCRVSLSYADGSSSDGALATEVFTVGQGPP LRAAFGCMATAFDTSPDGVATAGLLGMNRGALSFVSQASTRRFSYCISDRDDAGVLLLGH SDLPFLPLNYTPLYQPAMPLPYFDRVAYSVQLLGIRVGGKPLPIPASVLAPDHTGAGQTM VDSGTQFTFLLGDAYSALKAEFSRQTKPWLPALNDPNFAFQEAFDTCFRVPQGRAPPARL PAVTLLFNGAQMTVAGDRLLYKVPGERRGGDGV…
OsAP17	LOC_Os01g72510.1	C	1	42387381	42386044	ATGTCACTCCTTGCATTACCACTCCTAGCCTTCTTGTCCATATTCTTGACTCCTACAACGGCAGTGAGCAGCTCAACGCT GCAGCTGGCACGTTCTCACTCGGTGACGCCCAATGCCGGGGCGCCGCTCAGCGCGTGGGCCGCGTCCGTAGCCGCCCAGT CGGCGGCGGACACGGCGCGCATCGTCAGCATGCTCACGTCGGGGGCGGGGCCTCTGACGACCAGAGCCAAGCCCAAACCC AAGAACAGGGCAAACCCACCCGTGCCGATCGCGCCGGGGCGTCAGATCCTCAGCATCCCGAACTACATCGCCCGCGCGGG CCTCGGCACGCCGGCGCAGACGCTCCTCGTGGCCATCGACCCCAGCAACGACGCGGCGTGGGTGCCATGCAGCGC…	MSLLALPLLAFLSIFLTPTTAVSSSTLQLARSHSVTPNAGAPLSAWAASVAAQSAADTAR IVSMLTSGAGPLTTRAKPKPKNRANPPVPIAPGRQILSIPNYIARAGLGTPAQTLLVAID PSNDAAWVPCSACAGCAASSPSFSPTQSSTYRTVPCGSPQCAQVPSPSCPAGVGSSCGFN LTYAASTFQAVLGQDSLALENNVVVSYTFGCLRVVSGNSVPPQGLIGFGRGPLSFLSQTK DTYGSVFSYCLPNYRSSNFSGTLKLGPIGQPKRIKTTPLLYNPHRPSLYYVNMIGIRVGS KVVQVPQSALAFNPVTGSGTIIDAGTMFTRLAAPVYAAVRDAFRGRVRTPVAPPLGGFDT CYNVTVSVPTVTFMFAGAVAVTLPEENVMIHSS…
OsAP18	LOC_Os02g21040.1	C	2	12464560	12466104	ATGACGCGGCTCGCCGTGCGCTCTCTGGTGGTCTTGTTCTTGACTGTGGCCTCGCCGTTTCTTGTTGCTGGTGGTGGTGG CGCCAAGCTCAACGCGTCGTCGTCGTCGTCGCCGCTGTACGGGATCGAGTTCCCGCCGTTCAACGCCGGCGTCGCGGATG GCGGATGCGACGGGAAGCTGATGGTGCAGGGGATGGAGGAGGTGAGCCGGTCCCCTTCGCTGAAGCTGCATATGACCCAC CGGTCCGCCGCCGAGGCCGCCGCGGCGGGCAGGACGAGGAAGGAGTCGTTCTTGGATTCCGCGGGGAAGGACGTTGCCCG GATCCACACGATGCTCAGGAGGGTGGCCGGAGCAGGCGGAGGTAGGGCAGCGACGAATTCGACGCCGCGGCGCGC…	MTRLAVRSLVVLFLTVASPFLVAGGGGAKLNASSSSSPLYGIEFPPFNAGVADGGCDGKL MVQGMEEVSRSPSLKLHMTHRSAAEAAAAGRTRKESFLDSAGKDVARIHTMLRRVAGAGG GRAATNSTPRRALAERIVATVESGVAVGSGEYLVDLYVGTPPRRFQMIMDTGSDLNWLQC APCLDCFEQRGPVFDPAASLSYRNVTCGDPRCGLVAPPTAPRACRRPHSDPCPYYYWYGD QSNTTGDLALEAFTVNLTAPGASRRVDDVVFGCGHSNRGLFHGAAGLLGLGRGALSFASQ LRAVYGHAFSYCLVDHGSSVGSKIVFGDDDALLGHPRLNYTAFAPSAAAAADTFYYVQLK GVLVGGEKLNISPSTWDVGKDGSGGTIIDSGTT…
OsAP19	LOC_Os02g27360.2	B	2	16114393	16109380	ATGGCGGCGCGTGGTGCTTGCGATCCTCCTGGTCCTGGCGCCTCCCTGCGCCGCCTCGTCCTGCTGCTCGCTCTGTCGGT GTCGGCGCTCGCCGCGGCGGACGCATCCGGGGTGTTCGAAGTGCAGCGCAAGTTCACGCGCCACGGGGACGGCGGGGAGG GACACCTCTCGGCGCTCCGGGAGCACGACGGACGCCGCCACGGCCGCCTCCTCGCCGCCATCGACCTCCCCCTCGGCGGC AGCGGCCTCGCCACCGAGACCGGGCTCTACTTCACGCGGATTGGGATCGGCACGCCGGCGAAGCGCTACTACGTGCAGGT GGACACCGGCAGCGACATCCTCTGGGTCAACTGCGTCTCCTGCGACGGCTGCCCGCGCAAGAGCAACCTCGGGAT…	MAARGACDPPGPGASLRRLVLLLALSVSALAAADASGVFEVQRKFTRHGDGGEGHLSALR EHDGRRHGRLLAAIDLPLGGSGLATETGLYFTRIGIGTPAKRYYVQVDTGSDILWVNCVS CDGCPRKSNLGIELTMYDPRGSQSGELVTCDQQFCVANYGGVLPSCTSTSPCEYSISYGD GSSTAGFFVTDFLQYNQVSGDGQTTPANASVSFGCGAKLGGDLGSSNLALDGILGFGQSN SSMLSQLAAAGKVRKMFAHCLDTVNGGGIFAIGNVVQPKVKTTPLVPDMPHYNVILKGID VGGTALGLPTNIFDSGNSKGTIIDSGTTLAYVPEGVYKALFAMVFDKHQDISVQTLQDFS CFQYSGSVDDGFPEVTFHFEGDVSLIVSPHDYL…
OsAP20	LOC_Os02g48860.1	C	2	29883406	29884918	ATGGCTCTCCTCTTGACGCTGATCCTCCTCTCCGGCCTCGGATTCTTGCCCCGCCATGCCGACGCCGCGAGGGGCTACGT CACCGTCTCCACATCCAGCTTCGCGGTGAGCTCCACCTGCGCCGACGAACTCCCTGGACGAGATTGGGATTCGTTGCGAG TTTCAGCTGCCTCGCCGCGGAACGGCACGTCGGCGGTGCTGCGGCTGACGCACCGGCACGGGCCGTGCGCCCCGGCGGGG AAGGCGTCGGCGCTGGGATCGCCGCCGTCGTTCCTCGACACGCTGCGCGCGGACCAGCGGCGGGCGGAGTACATACAGAG GAGGGTGTCGGGGGCCGCCGCCGCCGCGCCGGGGATGCAGCTGGCGGGATCCAAGGCGGCGACGGTGCCGGCTAA…	MALLLTLILLSGLGFLPRHADAARGYVTVSTSSFAVSSTCADELPGRDWDSLRVSAASPR NGTSAVLRLTHRHGPCAPAGKASALGSPPSFLDTLRADQRRAEYIQRRVSGAAAAAPGMQ LAGSKAATVPANLGFSIGTLQYVVTVSLGTPAVAQTLEVDTGSDVSWVQCKPCPSPPCYS QRDPLFDPTRSSSYSAVPCAAASCSQLALYSNGCSGGQCGYVVSYGDGSTTTGVYSSDTL TLTGSNALKGFLFGCGHAQQGLFAGVDGLLGLGRQGQSLVSQASSTYGGVFSYCLPPTQN SVGYISLGGPSSTAGFSTTPLLTASNDPTYYIVMLAGISVGGQPLSIDASVFASGAVVDT GTVVTRLPPTAYSALRSAFRAAMAPYGYPSAPA…
OsAP21	LOC_Os02g48870.1	C	2	29888400	29886918	ATGGCTTCTGTTTCGCCGCTACTGCTTCTCCTCTTGTGCAGCTACCACTCTGTAGTTGCTCATGCAGGAGATGGACAGAG TTACAAGGTTCTTGAGCTGAATTCTGAGGCCGTCTGCTCCGAGCGAAATGCGATTTCGTCGTCGTTGAGTGGAACCACGG TGGCGTTGAACCACCGGCACGGGCCATGCTCGCCGGTGCCGTCGTCCAAGAAGAGGCCGACCGAAGAGGAGCTGCTCAAA CGCGACCAGCTCCGAGCCGAGCACATCCAGCGGAAGTTCGCCATGAACGCCGCCGTCGATGGCGCCGGCGATCTCCAGCA GTCGAAGGTGTCGTCGTCCGTGCCGACCAAGCTGGGCTCCTCCCTGGACACGCTGGAGTACGTCATCTCCGTCGG…	MASVSPLLLLLLCSYHSVVAHAGDGQSYKVLELNSEAVCSERNAISSSLSGTTVALNHRH GPCSPVPSSKKRPTEEELLKRDQLRAEHIQRKFAMNAAVDGAGDLQQSKVSSSVPTKLGS SLDTLEYVISVGLGTPAVTQTVTIDTGSDVSWVQCNPCPNPPCYAQTGALFDPAKSSTYR AVSCAAAECAQLEQQGNGCGATNYECQYGVQYGDGSTTNGTYSRDTLTLSGASDAVKGFQ FGCSHVESGFSDQTDGLMGLGGGAQSLVSQTAAAYGNSFSYCLPPTSGSSGFLTLGGGGG VSGFVTTRMLRSRQIPTFYGARLQDIAVGGKQLGLSPSVFAAGSVVDSGTIITRLPPTAY SALSSAFKAGMKQYRSAPARSILDTCFDFAGQT…
OsAP22	LOC_Os02g48900.2	C	2	29905498	29909858	ATGGGCCTCGGCACGCCGGCGACGCAGTACGTGATGGTCGTGGACACGGGCTCCTCGCTCACCTGGCTGCAGTGCTCGCC GTGCCTCGTGTCGTGCCACCGGCAGTCCGGCCCGGTGTTCAACCCCAAGTCGTCGAGCACCTACGCCTCCGTGGGGTGCT CCGCGCAGCAGTGCAGCGACCTCCCCTCCGCCACGCTCAACCCGTCGGCTTGCTCCTCCTCCAACGTCTGCATCTACCAG GCCAGCTACGGCGACAGCTCCTTCTCCGTCGGCTACCTCAGCAAGGACACCGTCTCGTTCGGCTCGACGTCGCTGCCAAA CTTCTACTACGGCTGTGGCCAGGACAACGAGGGGTTGTTCGGCCGATCCGCCGGGCTCATCGGCCTCGCCCGCAA…	MGLGTPATQYVMVVDTGSSLTWLQCSPCLVSCHRQSGPVFNPKSSSTYASVGCSAQQCSD LPSATLNPSACSSSNVCIYQASYGDSSFSVGYLSKDTVSFGSTSLPNFYYGCGQDNEGLF GRSAGLIGLARNKLSLLYQLAPSLGYSFTYCLPSSSSSGYLSLGSYNPGQYSYTPMVSSS LDDSLYFIKLSGMTVAGNPLSVSSSAYSSLPTIIDSGTVITRLPTSVYSALSKAVAAAMK GTSRASAYSILDTCFKGQASRVSAPAVTMSFAGGAALKLSAQNLLVDVDDSTTCLAFAPA RSAAIIGNTQQQTFSVVYDVKSSRIGFAAGGCS
OsAP23	LOC_Os02g49800.1	B	2	30435525	30432352	ATGCCGCCGCCGCCGCCTCCCCCACCGCCCCCGGCGGCGCCGGATCCGCCGCAGCTCCATGGCGTGGTCATCATCACCCT CCCTCCCCCGGACCAGCCCTCCAAGGGCAAGACCATCACCGCGTTCACCTACACCGACGACGACGTCACCCCGCCCCCGC CTACGCCTCCGCCGACGCATCTGCCGACGCGGGCTCTAGTGCCCGCGGGGGCGGGGGCGGGGGCGGAGGCTAGGCGATCG AGGCGGGGGTTCTCGCCGCGGCGGGCGGCGGCGATGGTGCTCGTTCTCGGGGCGCTCGCCGTCGCGGCATACTACTCCTT CTACTCGGACGTGGCCGTCCAGTTCTTGGGGATGCAGGAGGAGGCGCAGAATGAGAGGAACGAGACCAAGTCGTT…	MPPPPPPPPPPAAPDPPQLHGVVIITLPPPDQPSKGKTITAFTYTDDDVTPPPPTPPPTH LPTRALVPAGAGAGAEARRSRRGFSPRRAAAMVLVLGALAVAAYYSFYSDVAVQFLGMQE EAQNERNETKSFLLPLYPKARQGRALREFGDIKLAARRFDNDGGGGVGRKSRNKLEVKKA AAAGTNSTALLPIKGNVFPDGQYYTSIFVGNPPRPYFLDVDTGSDLTWIQCDAPCTNCAK GPHPLYKPAKEKIVPPKDLLCQELQGNQNYCETCKQCDYEIEYADRSSSMGVLARDDMHI ITTNGGREKLDFVFGCAYDQQGQLLASPAKTDGILGLSSAGISLPSQLANQGIISNVFGH CITRDPNGGGYMFLGDDYVPRWGMTSTPIRSAP…
OsAP24	LOC_Os02g51540.1	B	2	31559087	31564358	ATGCGCCTCCCGGTGCTACTCCCGCTGCTGCTGCTGCTGCTCGCCGCGGCAGCGGCGGTGGCGGCGGCGGAAGCGGCGAC GCTTTCGGCGAGGATGGTGCACCGGCTGTCCGACGAGGCTCGGCTCGCGGCGGGCGCGCGTGGGGGGCGGCGCTGGCCCC GTCGCGGGAGCGGGGATTACTTCCGCGCGCTGGTGCGGAGCGACCTCCAGCGGCAGAAGCGGCGGGTCGGCGGCAAGTAC CAGCTCCTCTCCCTCTCCCAGGGCGGCAGTATCTTCCCCTCCGGCAACGACTTGGGCTGGTTATACTACACTTGGGTGGA CGTTGGGACGCCAAATACTTCCTTCCTGGTCGCATTGGATACTGGAAGTGACTTGTTTTGGGTGCCTTGTGATTG…	MRLPVLLPLLLLLLAAAAAVAAAEAATLSARMVHRLSDEARLAAGARGGRRWPRRGSGDY FRALVRSDLQRQKRRVGGKYQLLSLSQGGSIFPSGNDLGWLYYTWVDVGTPNTSFLVALD TGSDLFWVPCDCIQCAPLSSYHGSLDRDLGIYKPSESTTSRHLPCSHELCSPASGCTNPK QPCPYNIDYFSENTTSSGLLIEDMLHLDSREGHAPVNASVIIGCGKKQSGSYLEGIAPDG LLGLGMADISVPSFLARAGLVRNSFSMCFKKDDSGRIFFGDQGVPTQQSTPFVPMNGKLQ TYAVNVDKYCIGHKCTEGAGFQALVDTGTSFTSLPLDAYKSITMEFDKQINASRASSDDY SFEYCYSTGPLEMPDVPTITLTFAENKSFQAVN…
OsAP25	LOC_Os03g08790.1	C	3	4520532	4521848	ATGGCGGCCACCACCACCATCCCTCTCCTCCTCCTCCTCCTGGCCGCCACCGTCGCCGCCGCCGCCGCCGAGCTCTCCGT GTACCACAACGTGCACCCCTCGTCGCCGTCCCCGCTCGAGTCCATCATCGCGCTCGCCCGCGACGACGACGCCCGCCTCC TCTTCCTCTCCTCCAAGGCAGCCACCGCCGGCGTCTCCTCCGCCCCCGTCGCCTCCGGCCAGGCCCCCCCGTCCTACGTC GTCCGGGCCGGCCTCGGCTCGCCGTCGCAGCAGCTGCTGCTGGCGCTCGACACCAGCGCCGACGCGACGTGGGCGCACTG CTCGCCGTGCGGCACGTGCCCGAGCAGCAGCCTCTTCGCCCCGGCCAACTCCTCCTCCTACGCCTCCCTCCCGTG…	MAATTTIPLLLLLLAATVAAAAAELSVYHNVHPSSPSPLESIIALARDDDARLLFLSSKA ATAGVSSAPVASGQAPPSYVVRAGLGSPSQQLLLALDTSADATWAHCSPCGTCPSSSLFA PANSSSYASLPCSSSWCPLFQGQACPAPQGGGDAAPPPATLPTCAFSKPFADASFQAALA SDTLRLGKDAIPNYTFGCVSSVTGPTTNMPRQGLLGLGRGPMALLSQAGSLYNGVFSYCL PSYRSYYFSGSLRLGAGGGQPRSVRYTPMLRNPHRSSLYYVNVTGLSVGHAWVKVPAGSF AFDAATGAGTVVDSGTVITRWTAPVYAALREEFRRQVAAPSGYTSLGAFDTCFNTDEVAA GGAPAVTVHMDGGVDLALPMENTLIHSSATPLA…
OsAP27	LOC_Os03g20210.1	C	3	11401233	11402579	ATGAAGAAGCTTGAGAAGATGCTTCTCCTACTGTCGCTGCTTGCGGTGATCGCCGTCGTTGCTCGATGCGACGCGGCGGC TCTGAGGCTGCACGCCACCCACGCCGACGCCGGCCGCGGCCTCAGCACGCGCGAGCTTCTGCGCCGGATGGCCGCGCGCA GCAAGGCCCGCTCGGCGCGCCTGCTCTCCGGGCGCGCGGCGAGCGCCCGCATGGACCCGGGGAGCTACACCGACGGCGTC CCGGACACGGAGTACCTGGTGCACATGGCCATCGGCACGCCGCCGCAGCCGGTGCAGCTCATCCTCGACACCGGCAGCGA CCTCACCTGGACACAGTGCGCGCCGTGCGTGTCCTGCTTCCGCCAAAGCCTCCCACGCTTCAACCCGTCCCGTTC…	MKKLEKMLLLLSLLAVIAVVARCDAAALRLHATHADAGRGLSTRELLRRMAARSKARSAR LLSGRAASARMDPGSYTDGVPDTEYLVHMAIGTPPQPVQLILDTGSDLTWTQCAPCVSCF RQSLPRFNPSRSMTFSVLPCDLRICRDLTWSSCGEQSWGNGICVYAYAYADHSITTGHLD SDTFSFASADHAIGGASVPDLTFGCGLFNNGIFVSNETGIAGFSRGALSMPAQLKVDNFS YCFTAITGSEPSPVFLGVPPNLYSDAAGGGHGVVQSTALIRYHSSQLKAYYISLKGVTVG TTRLPIPESVFALKEDGTGGTIVDSGTGMTMLPEAVYNLVCDAFVAQTKLTVHNSTSSLS QLCFSVPPGAKPDVPALVLHFEGATLDLPRENY…
OsAP28	LOC_Os03g20230.1	C	3	11407790	11408944	ATGGCGCTGCGCAGCAAGGCCCGCGCCCCGCGGCTCCTCTCAAGCTCAGCGACCGCGCCGGTATCTCCAGGGGCGTACGA CGACGGCGTTCCTATGACGGAGTACCTGTTGCACCTGGCCATCGGCACGCCGCCGCAGCCCGTGCAGCTGACGCTCGACA CCGGCAGCGTCCTCGTCTGGACGCAGTGCCAGCCGTGCGCTGTATGCTTCAACCAGTCTCTCCCTTACTACGACGCGTCG AGATCCTCCACGTTCGCCTTGCCTTCCTGCGACTCCACGCAGTGCAAGCTGGACCCGAGTGTGACTATGTGCGTCAACCA GACGGTCCAGACCTGCGCCTACTCCTACTCGTACGGCGACAAGTCGGCGACGATCGGCTTCCTCGATGTGGAGAC…	MALRSKARAPRLLSSSATAPVSPGAYDDGVPMTEYLLHLAIGTPPQPVQLTLDTGSVLVW TQCQPCAVCFNQSLPYYDASRSSTFALPSCDSTQCKLDPSVTMCVNQTVQTCAYSYSYGD KSATIGFLDVETVSFVAGASVPGVVFGCGLNNTGIFRSNETGIAGFGRGPLSLPSQLKVG NFSHCFTAVSGRKPSTVLFDLPADLYKNGRGTVQTTPLIKNPAHPTFYYLSLKGITVGST RLPVPESAFALKNGTGGTIIDSGTAFTSLPPRVYRLVHDEFAAHVKLPVVPSNETGPLLC FSAPPLGKAPHVPKLVLHFEGATMHLPRENYVFEAKDGGNCSICLAIIEGEMTIIGNFQQ QNMHVLYDLKNSKLSFVRAKCDKL
OsAP29	LOC_Os03g20260.1	C	3	11428263	11429438	ATGGCGCTGCGCAGCAGGGCCCGCGCCGCGCGGCTCCTCTCGGGCTCAGCGAGCGCGCCGGTATCCCCCGGGGCCTACGA CAACGGCGTCCCTACGACGGAGTACCTGGTGCACTTGGCCATCGGCACGCCGCCGCAGCCCGTGCAGCTGACGCTCGACA CCGGCAGCGACCTCATCTGGACGCAGTGCCAGCCGTGCCCCGCATGCTTCGACCAGGCTCTCCCTTACTTCGACCCGTCG ACATCCTCCACGCTCTCGCTGACTTCCTGCGACTCCACGCTGTGCCAGGGCCTGCCGGTTGCGTCGTGCGGCAGCCCAAA GTTCTGGCCGAACCAGACATGCGTATACACGTACTCCTACGGCGACAAGTCGGTGACGACAGGCTTCCTCGAAGT…	MALRSRARAARLLSGSASAPVSPGAYDNGVPTTEYLVHLAIGTPPQPVQLTLDTGSDLIW TQCQPCPACFDQALPYFDPSTSSTLSLTSCDSTLCQGLPVASCGSPKFWPNQTCVYTYSY GDKSVTTGFLEVDKFTFVGAGASVPGVAFGCGLFNNGVFKSNETGIAGFGRGPLSLPSQL KVGNFSHCFTTITGAIPSTVLLDLPADLFSNGQGAVQTTPLIQYAKNEANPTLYYLSLKG ITVGSTRLPVPESAFALTNGTGGTIIDSGTSITSLPPQVYQVVRDEFAAQIKLPVVPGNA TGHYTCFSAPSQAKPDVPKLVLHFEGATMDLPRENYVFEVPDDAGNSIICLAINKGDETT IIGNFQQQNMHVLYDLQNNMLSFVAAQCDKL
OsAP30	LOC_Os03g20290.1	C	3	11446599	11447903	ATGCAAAATCTAGCCTTCGTCATAGTCACATTGCTTGCAGCGCTTGCCATTTCTCGCTGCAATGCTGCGGCGACCGTCCG GATGCAGCTCACGCACGCCGACGCCGGGCGCGGCCTGGCCGCGCGGGAGCTGATGCAGCGCATGGCGCTGCGCAGCAAGG CCCGCGCAGCGCGGCGGCTCTCGAGCTCAGCGAGCGCGCCGGTATCCCCCGGGACCTACGACAACGGCGTCCCTACGACG GAGTACCTGGTGCACTTGGCCATCGGCACGCCGCCGCAGCCCGTGCAGCTGACGCTCGACACCGGCAGCGACCTCATCTG GACGCAGTGCCAGCCGTGCCCCGCATGCTTCGACCAGGCTCTCCCTTACTTCGACCCGTCGACATCCTCCACGCT…	MQNLAFVIVTLLAALAISRCNAAATVRMQLTHADAGRGLAARELMQRMALRSKARAARRL SSSASAPVSPGTYDNGVPTTEYLVHLAIGTPPQPVQLTLDTGSDLIWTQCQPCPACFDQA LPYFDPSTSSTLSLTSCDSTLCQGLPVASCGSPKFWPNQTCVYTYSYGDKSVTTGFLEVD KFTFVGAGASVPGVAFGCGLFNNGVFKSNETGIAGFGRGPLSLPSQLKVGNFSHCFTAVN GLKPSTVLLDLPADLYKSGRGAVQSTPLIQNPANPTFYYLSLKGITVGSTRLPVPESEFA LKNGTGGTIIDSGTAMTSLPTRVYRLVRDAFAAQVKLPVVSGNTTDPYFCLSAPLRAKPY VPKLVLHFEGATMDLPRENYVFEVEDAGSSILC…
OsAP31	LOC_Os04g15790.4	B	4	8558998	8565280	ATGGTGGCGCTGGACACCGGGAGTGACCTCTTCTGGCTGCCGTGCCAGTGTGATGGGTGTACGCCGCCGGCTTCGGCCGC TTCTGGATCGGCTTCCTTTTACATCCCTAGTATGTCGTCAACAAGCCAAGCAGTTCCTTGCAACAGCCAATTTTGTGAGC TGAGAAAGGAATGCTCTACAACATCACAGTGTCCATACAAGATGGTTTATGTTTCTGCAGACACATCTTCTTCTGGTTTT CTAGTAGAGGATGTGCTCTACTTGTCAACAGAGGATGCCATTCCTCAAATTCTCAAGGCGCAAATACTATTTGGATGTGG ACAGGTTCAGACAGGATCATTTCTGGATGCTGCTGCTCCAAACGGTCTATTTGGACTTGGGATAGATATGATATC…	MVALDTGSDLFWLPCQCDGCTPPASAASGSASFYIPSMSSTSQAVPCNSQFCELRKECST TSQCPYKMVYVSADTSSSGFLVEDVLYLSTEDAIPQILKAQILFGCGQVQTGSFLDAAAP NGLFGLGIDMISIPSILAQKGLTSNSFAMCFSRDGIGRISFGDQGSSDQEETPLDVNPQH PTYTISISEITVGNSLTDLEFSTIFDTGTSFTYLADPAYTYITQSFHAQVHANRHAADSR IPFEYCYDLSSSEDRIQTPSISLRTVGGSVFPVIDEGQVISIQQHEYVYCLAIVKSAKLN IIGQNFMTGLRVVFDRERKILGWKKFNCFSPSAPENYSPEETKGGNPASVTQLRPLSNSN PVMWYDSLVFRFLLVNLAALILF
OsAP32	LOC_Os04g24750.1	C	4	14184857	14186049	ATGGCGCAGCGCAGCAAGGCCCGGGCCACTCATCTACTCTCTGCTCAAGCTCAATCGGCCGGCCGTGGCCGCTCGGCGAG CGCCCCCGTGAACCCGGGAGCCTACGACGATGGCTTCCCCACCACGGAATACCTGGTGCACCTGGCCGCCGGCACGCCGC GGCAGGAGGTGCAGCTGACGCTCGACACGGGCAGCGACATCGCCTGGACCCAGTGCAAGCGCTGCCCGGCCTCCGCTTGC TTCAACCAGACCCTTCTCTCTTCGACCCCTCCGCTTCGTGTCCTTCGCTAG	MAQRSKARATHLLSAQAQSAGRGRSASAPVNPGAYDDGFPTTEYLVHLAAGTPRQEVQLT LDTGSDIAWTQCKRCPASACFNQTLLSSTPPLRVLR
OsAP33	LOC_Os04g26380.1	B	4	15364305	15363798	ATGGCTCCTTTGTTTCTATCAGCAATCCTTTCGGCCCTATTGGTAGCATCCTCTACTCGTGGTACCGTGGCCATTGGGTT ATTCCAGGTGCGCCGCAAATTCTCTATCATGGGCGGTGGGTGTAAGGGGAGTGACATAGGTGCATTACAAACCCACGATA GGAACCGCCATCTTAGTCGCCTTGTGGCTGCGGACTTCTCACTTGGTGGCCTTGGTGGCATCAGCACATCCAGCACAGGG TATATGCTTCAATGTTCCTTTGGTTCTATCCATTTCTTCTTGGTGGACACTGGCAGCAGTGCATTTTGGGTTAACTGCAT CCCCTGCAAGCAATGCCCTCGCAAGAGCGATATATTGAAAAAGCTGACATTATATGACCCTAGGAGCTCAGTAAA…	MAPLFLSAILSALLVASSTRGTVAIGLFQVRRKFSIMGGGCKGSDIGALQTHDRNRHLSR LVAADFSLGGLGGISTSSTGYMLQCSFGSIHFFLVDTGSSAFWVNCIPCKQCPRKSDILK KLTLYDPRSSVNVKLCL
OsAP34	LOC_Os04g26790.1	B	4	15629041	15608041	ATGGCAGCTCCTTTGTTGTTATCAACAATCATTTTGGCTCTAGTGGTGGTAGCATCCTCTACTCATGGTACCATGGCCAA TGGGGTATTCCAGGTGCGCCGCAAATTCCATATCGTGGACGGTGTGTACAAGGGGAGCGACATAGGTGCATTACAAACCC ATGATGAGAACCGCCATCGTCGCCGTAACCTTATGGCTGCAGAGCTCCCACTTGGTGGCTTCAACATCCCATACGGCACT GGGCTATACTACACGGATATAGGGATCGGGACACCCGCCGTGAAGTACTATGTGCAGTTGGACACCGGTAGTAAGGCATT TTGGGTTAATGGCATCTCCTGCAAGCAATGCCCTCACGAGAGCGACATATTGAGAAAGCTGACATTTTATGACCC…	MAAPLLLSTIILALVVVASSTHGTMANGVFQVRRKFHIVDGVYKGSDIGALQTHDENRHR RRNLMAAELPLGGFNIPYGTGLYYTDIGIGTPAVKYYVQLDTGSKAFWVNGISCKQCPHE SDILRKLTFYDPRSSVSSKEVKCDDTICTSRPPCNMTLRCPYITGYADGGLTMGILFTDL LHYHQLYGNGQTQPTSTSVTFGCGLQQSGSLNNSAVAIDGIIGFGNSNQTALSQLAAAGK TKKIFSHCLDSTNGGGIFAIGEVVEPKVKTTPIVKNNEVYHLVNLKSINVAGTTLQLPAN IFGTTKTKGTFIDSGSTLVYLPEIIYSELILAVFAKHPDITMGAMYNFQCFHFLGSVDDK FPKITFHFENDLTLDVYPYDYLLEYEGNQYCFG…
OsAP35	LOC_Os04g26834.1	B	4	15665501	15657495	ATGACCCCAAGGACTCGTCTACTGGGAGCAAGGTTTCGTGCGATCAGGGGTTCTGCGCCGCCACCTACGGGGGCTTGCTG CCCGGGTGCACCACCAGCTTGCCCTGTGAGTACAGCGTCACGTATGGTGACGGTAGCTCCACCACAGGGTACTTCGTGTC CGACCTCCTGCAGTTTGATCAGGTGTCCGGGGATGGGCAGACACGACCCGCCAACTCCACCGTCACATTTGGGTGTGGTT CTCAGCAAGTTATCTGCTGCAGGGAAGGTGAAGAAGATATTTGCTCATTGTTTGGATACTATAAACGGCGGTGGAATTTT CGCTATTGGAAATGTGGTGCAACCAAAAGTCAAAACAACACCATTGGTGCCCAATATGCCACACTACAATGTAAA…	MTPRTRLLGARFRAIRGSAPPPTGACCPGAPPACPVSTASRMVTVAPPQGTSCPTSCSLI RCPGMGRHDPPTPPSHLGVVLSKLSAAGKVKKIFAHCLDTINGGGIFAIGNVVQPKVKTT PLVPNMPHYNVNLKSIDVGGTALKLPSHMFDTGEKKGTIIDSGTTLTYLPEIVYKEIMLA VFAKHKDITFHNVQEFLCFQYVGRVDDDFPKITFHFENDLPLNVYPHDYFFENGDNLYCV GFQNGGLQSKDGKGMVLLGDLVLSNKLVVYDLENQVIGWTEYNCSSSIKIKDEQTGATYT VDAHNISSGWRFHWQKHLAVLLVTMVYSYLIF
OsAP36	LOC_Os04g37550.1	C	4	22129085	22130449	ATGGAGGCGCGAGTGCTTGTGTTGGTGACCATGGCGATCGCCGCCGCGTGCTGGGCCACCGGCGGCGTGGCCGCGGCGGC GACGGCGGCGACGACGACGACGACGTCCCGCCTCAAGGGCCTGCGCGTGCACCTGACGCACGTGGACGCGCACGGCAACT ACTCGAGGCACCAGCTGCTGCGGCGGGCGGCGCGGCGGAGCCACCACCGCATGTCGAGGCTGGTCGCGCGGGCCACCGGC GTGCCGATGACGTCGAGCAAGGCGGCCGGCGGCGGGGACCTGCAGGTGCCGGTGCACGCCGGGAACGGCGAGTTCCTGAT GGACGTGTCCATCGGCACGCCGGCGCTGGCCTACTCCGCCATCGTGGACACCGGCAGCGACCTCGTGTGGACGCA…	MEARVLVLVTMAIAAACWATGGVAAAATAATTTTTSRLKGLRVHLTHVDAHGNYSRHQLL RRAARRSHHRMSRLVARATGVPMTSSKAAGGGDLQVPVHAGNGEFLMDVSIGTPALAYSA IVDTGSDLVWTQCKPCVDCFKQSTPVFDPSSSSTYATVPCSSASCSDLPTSKCTSASKCG YTYTYGDSSSTQGVLATETFTLAKSKLPGVVFGCGDTNEGDGFSQGAGLVGLGRGPLSLV SQLGLDKFSYCLTSLDDTNNSPLLLGSLAGISEASAAASSVQTTPLIKNPSQPSFYYVSL KAITVGSTRISLPSSAFAVQDDGTGGVIVDSGTSITYLEVQGYRALKKAFAAQMALPAAD GSGVGLDLCFRAPAKGVDQVEVPRLVFHFDGGA…
OsAP37	LOC_Os04g37570.1	C	4	22134740	22136134	ATGAACGCCGCCGTGTTGCTGCTGCTCCTCGCGCTCGCCGCCCTCCCGGCGTCGTGCGCGCCGCCGAGATCCTTCCGCCT CGAGCTCGCCAGCGTCGACGCCTCGGCAGCCGACGCCGCCAACCTCACGGAGCATGAGCTCCTGCGGCGCGCCATCCAGC GCAGCCGGTACCGGTTGGCCGGCATCGGCATGGCGCGCGGCGAGGCGGCCAGCGCGCGCAAGGCCGTCGTGGCCGAGACG CCCATCATGCCGGCCGGCGGCGAGTACCTGGTGAAGCTCGGCATCGGCACGCCGCCGTACAAGTTCACGGCGGCCATAGA CACCGCCAGCGACCTCATCTGGACGCAGTGCCAGCCCTGCACCGGCTGCTACCACCAGGTCGACCCCATGTTCAA…	MNAAVLLLLLALAALPASCAPPRSFRLELASVDASAADAANLTEHELLRRAIQRSRYRLA GIGMARGEAASARKAVVAETPIMPAGGEYLVKLGIGTPPYKFTAAIDTASDLIWTQCQPC TGCYHQVDPMFNPRVSSTYAALPCSSDTCDELDVHRCGHDDDESCQYTYTYSGNATTEGT LAVDKLVIGEDAFRGVAFGCSTSSTGGAPPPQASGVVGLGRGPLSLVSQLSVRRFAYCLP PPASRIPGKLVLGADADAARNATNRIAVPMRRDPRYPSYYYLNLDGLLIGDRAMSLPPTT TTTATATATAPAPAPTPSPNATAVAVGDANRYGMIIDIASTITFLEASLYDELVNDLEVE IRLPRGTGSSLGLDLCFILPDGVAFDRVYVPAV…
OsAP38	LOC_Os04g50850.2	C	4	29856333	29857802	ATGCACATTTCAGCAGCTGCTTGTAGTTTTAGCCAGCCATCAATTCGTTCAAATCTTTGCAACATGTTTTCTCCTCTCCC TGTCACTGTTCTTGTTAGCATTGCTGCATTGGCGTTCATCTCCGGCGATGCAACCATCGTCCATGAGCCAGTTGCTGCTG CTGCTGCACCTTCTTCTGACGAGGCTGATTCCATCGACGGCGGCGGTGGCGGATTTTCTCTCCCCCTCGTTCGCCGGAGG TCCACCACCACCACCACCATGATCGACGTTGCCAAAAAGGAGATCCAGCTTGCCACCGCCATCGCCGCCGGAGACAAGAA GCTCCTCGTGCCGTTGTACGGCCGGCCACAAGGTGGCAGCACCTACCTCGTGCAGCTCCGCATCGGCACGCCCAC…	MHISAAACSFSQPSIRSNLCNMFSPLPVTVLVSIAALAFISGDATIVHEPVAAAAAPSSD EADSIDGGGGGFSLPLVRRRSTTTTTMIDVAKKEIQLATAIAAGDKKLLVPLYGRPQGGS TYLVQLRIGTPTDRISPRYVLFDTGSDLSWTQCEPCTNCSSFTPYPPHDPSKSRTFRRLS CFDPMCELCTAVVDGGGGSAGCLFRRRYGDGGAVSGELVSDVFHFGAAGDGGGYQLERDV AFGCAHVEDSKAVRGYSTGILALGIGKPSFVTQLGVDRFSYCIPASEITDDDDDDDDDEE RSASFLRFGSHARMTGKRAPFKQDGSGYAVRLKSVVYQHGGRLNQQQPVPVYVAGEEAAA AMPMLVDSGTTLLWLPGSVFYPLQRRIEEDISL…
OsAP39	LOC_Os04g58070.1	C	4	34369168	34367746	ATGGAGTTCGTCGCCAACGGCAAGGTCATCCTCTTCCTCCTCTTCGTCTCCACATCGGTGCTCATCGTCTCCCCCGCCTC GCCGCCGCGCTTCCACTACATCAACCCTCACAACTTCACCACGCCGGCGTCATCGTCGTCGTCGGCGTCGGCGTCGGCCG TTCACCGTAGCCGCAACAACAACAACCCTTCGCTCTCCTTGGTGCACCGCGACGCGATCTCCGGCGCCACGTACCCGTCG CGCCGGCACCAAGTCGTCGGCCTCGTCGCGCGCGACAATGCCCGCGTCGAGCACCTGGAGAAGCGGCTGGTGGCCTCGAC GTCGCCGTACCTCCCCGAGGACCTGGTGTCGGAGGTGGTGCCCGGCGTCGACGACGGCAGCGGCGAGTACTTCGT…	MEFVANGKVILFLLFVSTSVLIVSPASPPRFHYINPHNFTTPASSSSSASASAVHRSRNN NNPSLSLVHRDAISGATYPSRRHQVVGLVARDNARVEHLEKRLVASTSPYLPEDLVSEVV PGVDDGSGEYFVRVGVGSPPTDQYLVVDSGSDVIWVQCRPCEQCYAQTDPLFDPAASSSF SGVSCGSAICRTLSGTGCGGGGDAGKCDYSVTYGDGSYTKGELALETLTLGGTAVQGVAI GCGHRNSGLFVGAAGLLGLGWGAMSLVGQLGGAAGGVFSYCLASRGAGGAGSLVLGRTEA VPRGRRDSLFQLTEDGAGGVVMDTGTAVTRLPREAYAALRGAFDGAMGALPRSPAVSLLD TCYDLSGYASVRVPTVSFYFDQGAVLTLPARNL…
OsAP40	LOC_Os04g58840.1	C	4	34778124	34779596	ATGGCGAATCCACCACCGCTAGTCGTCCTCCTGCAGCTGCTGCTCCTCCCCCTCCTCTCCACCGCCATCACGCTCCCGCT CTACCGCAACCTCCCGCCCGTCCCCGCCGACACCGACCACCCCCACCATCACCCGCTCTCCCGCCTCGCCGCCGCCTCCC TCGCCCGCGCCGCGCACCTCGCCCGCCCGCGCCCGCGCTCGCGCCAAGGAACCGCGCCGCCACCGTCCGTCCGCGCCTCG CTCTACCCGCACTCCTACGGCGGCTACGCCTTCACCGTCTCCCTCGGCACGCCGCCGCAACCCCTCCCCGTGCTCCTCGA CACCGGCAGCCACCTCTCCTGGGTCCCCTCCACCTCCTCCTACAGTGCGAACTGCTCCTCCCTCTCCGCGGCCTC…	MANPPPLVVLLQLLLLPLLSTAITLPLYRNLPPVPADTDHPHHHPLSRLAAASLARAAHL ARPRPRSRQGTAPPPSVRASLYPHSYGGYAFTVSLGTPPQPLPVLLDTGSHLSWVPSTSS YSANCSSLSAASPLHVFHPKNSSSSRLIGCRNPSCLWIHSPDHLSDCRAASSCPGANCTP RNANANNVCPPYLVVYGSGSTAGLLISDTLRTPGRAVRNFVIGCSLASVHQPPSGLAGFG RGAPSVPSQLGLTKFSYCLLSRRFDDNAAVSGELILGGAGGKDGGVGMQYAPLARSASAR PPYSVYYYLALTAITVGGKSVQLPERAFVAGGAGGGAIVDSGTTFSYFDRTVFEPVAAAV VAAVGGRYSRSKVVEEGLGLSPCFAMPPGTKTM…
OsAP41	LOC_Os05g04630.6	A	5	2153672	2156848	ATGGCCAAGAGGCACCTCTTGTTGGTGACAACTTGTTTGTGGGCTCTGTCATGTGCCTTGCTGCTTCATGCTTCCTCTGA TGGGTTCCTGAGAGTCAACCTCAACAAGAAGAGATTGGACAAGGAAGATCTCACTGCCGCCAAGTTGGCGCAGCAGGGCA ACCGTCTTCTGAAGACCGGCAGTTCAGACAGTGATCCTGTCCCTCTGGTGGACTACCTCAACACCCAGTACTATGGGGTG ATTGGCCTCGGCTCACCGCCGCAGAACTTCACGGTGATATTTGACACTGGAAGCTCCAACCTGTGGGTTCCTTCAGCAAA ATGCTATTTTTCGATAGCATGCTACCTCCACAGCAGATACAACTCGAAAAAGTCGAGCTCTTACAAAGCAGATGG…	MAKRHLLLVTTCLWALSCALLLHASSDGFLRVNLNKKRLDKEDLTAAKLAQQGNRLLKTG SSDSDPVPLVDYLNTQYYGVIGLGSPPQNFTVIFDTGSSNLWVPSAKCYFSIACYLHSRY NSKKSSSYKADGETCKITYGSGAISGFFSKDNVLVGDLVVKNQKFIEATRETSVTFIIGK FDGILGLGYPEISVGKAPPIWQSMQEQELLADDVFSFWLNRDPDASSGGELVFGGMDPKH YKGDHTYVPVSRKGYWQFNMGDLLIDGHSTGFCAKGCAAIVDSGTSLLAGPTAIVAQVNH AIGAEGIISTECKEVVSEYGEMILNLLIAQTDPQKVCSQVGLCMFDGKRSVSNGIESVVD KENLGSDAMCSVCEMAVVWIENQLRENKTKELI…
OsAP42	LOC_Os05g43550.1	C	5	25233838	25235136	ATGGTGATAATAAACTCCACAAGATTTGACTTCTTGGACATCATAGAACCAGTAACAACATATACAGATGGCTACCTTCT TTCCCTAAACCTGGGCATGCCCCCACAGGTTTTTCAGGTGTACTTGGACACAGGGAGTGACCTCACTTGGGTTCCTTGTG GCACCAACTCCAGCTACCAGTGTTTGGAGTGTGGCAATGAGCATAGCACCTCCAAGCCAATTCCATCCTTCTCCCCATCT CAGTCCTCTTCAAACATGAAGGAACTATGCGGCAGCCGCTTCTGTGTCGACATCCATAGCTCCGATAACTCCCATGACCC CTGCGCTGCAGTGGGTTGCGCCATTCCTTCCTTCATGAGTGATCTATGCACTAGACCCTGCCCTCCTTTCTCCTA…	MVIINSTRFDFLDIIEPVTTYTDGYLLSLNLGMPPQVFQVYLDTGSDLTWVPCGTNSSYQ CLECGNEHSTSKPIPSFSPSQSSSNMKELCGSRFCVDIHSSDNSHDPCAAVGCAIPSFMS DLCTRPCPPFSYTYGGGALVLGSLAKDIVTLHGSIFGIAILLDVPGFCFGCVGSSIREPI GIAGFGKGILSLPSQLGFLDKGFSHCFLGFRFARNPNFTSSLIMGDLALSAKDDFLFTPM LKSITNPNFYYIGLEGVSIGDGAAIAAPPSLSSIDSEGNGGMIVDTGTTYTHLPDPFYTA ILSSLASVILYERSYDLEMRTGFDLCFKIPCTHTPCTQDELPLINFHFLGDVKLTLPKDS CYYAVTAPKNSVVVKCLLFQRMDNDDDDDDVGG…
OsAP43	LOC_Os05g48330.1	C	5	27622004	27618930	ATGGCGCGCGGGAAGGTGGTGTTGATGGTCGTGGTTTGTCTCGCCGTGGCGGCGGCGGCGGCGTCGGCGGCGAGCGGTGG GGGGCACAGTCGCGGACGCCCGGGCAAGTCGGCGAGGCTGCAGCTGGTCCCGGCTGCCCCGGGCGCGTCGATGGCCGAGC GGGCGAGGGATGACAGGCGGCGGCACGAGTACATCTCCGCCAGGCTCGCGGCGTCGCGGCGGCGGCGGCGAGCGGAGGAG ACCTCGTCGGTGTCGTCGGCCGGGGCGGTGGCGGCGTCGGCGTTCGCTATGCCGCTGTCGTCGGGGGCGTACACCGGCAC GGGGCAGTACTTCGTGCGGTTCCGCGTGGGCACCCCGGCGCAGCCGTTCGTCCTCATCGCCGACACCGGCAGCGA…	MARGKVVLMVVVCLAVAAAAASAASGGGHSRGRPGKSARLQLVPAAPGASMAERARDDRR RHEYISARLAASRRRRRAEETSSVSSAGAVAASAFAMPLSSGAYTGTGQYFVRFRVGTPA QPFVLIADTGSDLTWVKCRGAASPSHATATASPAAAPSPAVAPPRVFRPGDSKTWSPIPC SSETCKSTIPFSLANCSSSTAACSYDYRYNDNSAARGVVGTDSATVALSGGRGGGGGGDR KAKLQGVVLGCTTAHAGQGFEASDGVLSLGYSNISFASRAASRFGGRFSYCLVDHLAPRN ATSYLTFGAGPDAASSSAPAPGSRTPLLLDARVRPFYAVAVDSVSVDGVALDIPAEVWDV GSNGGTIIDSGTSLTVLATPAYKAVVAALSEQL…
OsAP44	LOC_Os05g49200.2	A	5	28149322	28153769	ATGGGAACCCGCAGCGTGGCCTTGGTGCTCCTCGCGGCCGTGCTGCTCCAAGCCCTCCTCCCCGCTTCGGCGGCGGAGGG TTTGGTGCGGATCGCGCTGAAGAAGCGCCCGATCGACGAGAACAGCCGCGTCGCCGCGCGACTCTCCGGCGAGGAAGGGG CGCGCCGGCTGGGCCTCCGCGGCGCCAACTCCCTTGGCGGCGGCGGGGGTGAGGGCGACATCGTGGCGCTGAAGAACTAC ATGAACGCGCAGTACTTCGGGGAGATTGGCGTCGGCACTCCGCCGCAGAAATTCACCGTCATCTTCGACACTGGCAGCTC CAACCTCTGGGTGCCGTCGGCCAAGTGCTACTTCTCGATTGCGTGCTTCTTCCACTCTCGCTACAAGTCCGGACA…	MGTRSVALVLLAAVLLQALLPASAAEGLVRIALKKRPIDENSRVAARLSGEEGARRLGLR GANSLGGGGGEGDIVALKNYMNAQYFGEIGVGTPPQKFTVIFDTGSSNLWVPSAKCYFSI ACFFHSRYKSGQSSTYQKNGKPAAIQYGTGSIAGFFSEDSVTVGDLVVKDQEFIEATKEP GLTFMVAKFDGILGLGFQEISVGDAVPVWYKMVEQGLVSEPVFSFWFNRHSDEGEGGEIV FGGMDPSHYKGNHTYVPVSQKGYWQFEMGDVLIGGKTTGFCASGCSAIADSGTSLLAGPT AIITEINEKIGATGVVSQECKTVVSQYGQQILDLLLAETQPSKICSQVGLCTFDGKHGVS AGIKSVVDDEAGESNGLQSGPMCNACEMAVVWM…
OsAP45	LOC_Os05g51220.1	C	5	29298136	29296691	ATGCTCCCCTCAACGGCAATGGCGTTCCATGTCTTCCTCATCGCTGCGCTGCTGTTGCTGCCTCTCCCCGCCGCCTTCTC CAAGGCCGTGCGCACCCAATCCCTTCTCGCCAACCCGCTCTCCCCGGATCCTATCACTCAGGAGCAGCAGCTCAGCCTCG CCGCGCCCCGCACCAACGCCTCCACGCTCCACTTCCGCCTCGCCCACCGCGAGCACTTCGCGCTCAACGCCACCGCCTCC GATCTGCTCGCGCACCTCCTCGCCCGGGACGCCGCGCGCGCCGCCGCCCTGCTTGCTGCACCCAACAATGCCACGCGCCC GCGCCGCCGCGGCGGCTTCGCGGCGCCCCTGCTGTCCGGCCTCCCGCAGGGGAGCGGGGAGTACTTCGCCCAGGT…	MLPSTAMAFHVFLIAALLLLPLPAAFSKAVRTQSLLANPLSPDPITQEQQLSLAAPRTNA STLHFRLAHREHFALNATASDLLAHLLARDAARAAALLAAPNNATRPRRRGGFAAPLLSG LPQGSGEYFAQVGVGTPATTALMVLDTGSDVVWLQCAPCRHCYAQSGRVFDPRRSRSYAA VDCVAPICRRLDSAGCDRRRNSCLYQVAYGDGSVTAGDFASETLTFARGARVQRVAIGCG HDNEGLFIAASGLLGLGRGRLSFPSQIARSFGRSFSYCLVDRTSSVRPSSTRSSTVTFGA GAVAAAAGASFTPMGRNPRMATFYYVHLLGFSVGGARVKGVSQSDLRLNPTTGRGGVILD SGTSVTRLARPVYEAVRDAFRAAAVGLRVSPGG…
OsAP46	LOC_Os05g51350.1	C	5	29365917	29367278	ATGGCGCCCTTGAGTTTCCGGTGTTCCATAGAAACCATCCATGCGCCCAATCTGTCCTTGGGCCAACAGCAGCAGCAGCA GCAGGAGGAGGAGGAGGAGGAGGAGGAGGAGACGTCAATCAGTGTGACTAAAGATTCAAAGCTGAACGACTTTGCCTTCT TAATACCGGTGAAACTGGGCACGCCAGCCGTCCAGTACCTGGTGACCATGGACACCGGATCAAGCCTTTCATGGGTTCAG TGCCGGCCGTGTACCATCAAGTGCCATGTTCAACCGGCGAAAGTCGGGCCCATCTTCGACCCCAGCAACTCCAGCACGTT CCGGCATGTTGGCTGTTCAACCTCTATCTGCAGCTATCTTGGTCGCACCCTCAGAATCCAGTCCAAGGCTTGCAT…	MAPLSFRCSIETIHAPNLSLGQQQQQQQEEEEEEEEETSISVTKDSKLNDFAFLIPVKLG TPAVQYLVTMDTGSSLSWVQCRPCTIKCHVQPAKVGPIFDPSNSSTFRHVGCSTSICSYL GRTLRIQSKACMEWEDICLYTMSYGGGWAYSVGKAVTDRLVLGGGETTRTTLSLANFVFG CSMDTQYSTHKEAGIFGLGTSNYSFEQIAPLLSYKAFSYCLPSDEAHQGYLSIGPDSSGG VPTSMFPGTPRPVYSIGMTGLTVTVNGEVRSLVSGSGSSPSPSSLMVVDSGAKLTLLLAS TFGQLEDAIIPAMESLGYSLNTAAGQNQLCFLTESDRQNYLQRKPPPPSNWSALPVFHIS FTLGLTLTLPPKNAFYLDARYRQEFLTIAWKQI…
OsAP47	LOC_Os06g02780.1	C	6	1013606	1010901	ATGGCAATGGCTTGTGCAGCACTAGTGCCGTTGCTACTGTTGCTTCTTGTTGTGCTCTCTGGCTCTACATCTCTCGCTGA CCACAGTGCAGGTGTAGATGAGGTCAACTACATCGTGGTGCTAACCAGCAGCTGGCTCAAGCCAAATTCCGTCTGCTCCA GCCTGATGAGCCCACACCCCAACGTGACCAACTGGGTCCCGTTGAGCCGACCGTACGGGCCGTGCAGCTCCTCGCCGGCG AAGGGTAGGGCGGCGCCGTCCACCGTCGACGGCATGCTCTGGTCGGACCAGCACCGCGCCGACTACATACAGTGGAGGCT CTCCGGCTCGGTCGCCGGCGTGCTGCAGCCGGCCGACGACGTGCCGGTGTCAACTAACTACGAACAGCAGTCCAT…	MAMACAALVPLLLLLLVVLSGSTSLADHSAGVDEVNYIVVLTSSWLKPNSVCSSLMSPHP NVTNWVPLSRPYGPCSSSPAKGRAAPSTVDGMLWSDQHRADYIQWRLSGSVAGVLQPADD VPVSTNYEQQSIEGDLNYGTYYPAPAPMSSKAMNPAATGGGGGGPGVTQTMVLDTASDVT WVQCSPCPTPPCYPQKDVLYDPTKSSSSGVFSCNSPTCTQLGPYANGCTNNNQCQYRVRY PDGTSTAGTYISDLLTITPATAVRSFQFGCSHGVQGSFSFGSSAAGIMALGGGPESLVSQ TAATYGRVFSHCFPPPTRRGFFTLGVPRVAAWRYVLTPMLKNPAIPPTFYMVRLEAIAVA GQRIAVPPTVFAAGAALDSRTAITRLPPTAYQA…
OsAP48	LOC_Os06g02900.1	C	6	1065464	1062891	ATGATCGCCATGACTCCTCTTGGACTACTGCTAGTGCTTCTCGTCCTCTGTAGCTCCATTCTTGTTGCCCATGGAGGAGA CGCTGCAGCCGGCGCCTATATGGTCATAGCAACCAGCACCATGAAACCGAAAACTTTCTGCTCCGGCCACAAGGTTGCTC CAGGGGACGTGCCGTCGCCGAACAGCACTTGGGCACCGTTGCATCACCTGTATGGGCCATGCTCGCCGGCGCCGTCGTCG GCCAACAGCACCGCCGCCGACGTCGCCGCTTCCATGGCCGACATGGTCGACGACGACCAACGCCGCGCGGACTACATCCA AAAGAGGCTCACCGGCGCCACCGACGACAAGCAGCCGATGGCCTTTTCGAGCAGAACCTCGCAATACGAGAAGAA…	MIAMTPLGLLLVLLVLCSSILVAHGGDAAAGAYMVIATSTMKPKTFCSGHKVAPGDVPSP NSTWAPLHHLYGPCSPAPSSANSTAADVAASMADMVDDDQRRADYIQKRLTGATDDKQPM AFSSRTSQYEKNGQYATNGGLGSVPHLKSLSTTATTNSAPDGTSAVTQTVIIDSGSDVSW VQCKPCPLPMCHRQRDPLFDPAMSTTYAAVPCTSAACAQLGPYRRGCSANAQCQFGINYG DGSTATGTYSFDDLTLGPYDVIRGFRFGCAHADRGSAFDYDVAGSLALGGGSQSLVQQTA TRYGRVFSYCLPPTASSLGFLVLGVPPERAQLIPSFVSTPLLSSSMAPTFYRVLLRAIIV AGRPLAVPPAVFSASSVIDSSTIISRLPPTAYQ…
OsAP49	LOC_Os06g03120.1	C	6	1152607	1154129	ATGGGCTCTCATGGCCATGGCCATGGTGATGGAGGAGCTGAGAATCGCGAGCACTACATTGTCGTGGAAACCAGCTCCTT GTTGAAGCCCAAAGCCATCTGCTCCGGTCTCAAGGGCTTGCTTAATGTACGCCTAATACGTGTACATGAGTACATGCGTG CAGCAATGCCATCCAGCAATGGCACGTGGGTGGCGCTGCACCGCCCCTACGGCCCGTGCTCGCCGTCGCCGACGACAACC TCGCCGCCGTTGTTGGTCGACATGCTACGCTGGGACAAGCTCCACACCGACGCCATCCGGAGGAAGGCCACCGCCGGCGG CGACGTCGTGCTTGAGCCGGACAAGCCGATCGTCGACGTGCAGCAGTCGGACTACAAGATGCAGGCGAGCTTCGG…	MGSHGHGHGDGGAENREHYIVVETSSLLKPKAICSGLKGLLNVRLIRVHEYMRAAMPSSN GTWVALHRPYGPCSPSPTTTSPPLLVDMLRWDKLHTDAIRRKATAGGDVVLEPDKPIVDV QQSDYKMQASFGIGTGGRSGSSSSSSSRISRPSAIDDPILAQPMSIDTSIDLPWIQCAPC PMPECYPQQNALFDPRRSRTSAAVPCGSAACGELGRYGAGCSNNQCQYFVDYGDGRATSG TYMVDALTLNPSTVVMNFRFGCSHAVRGNFSASTSGTMSLGGGRQSLLSQTAATFGNAFS YCVPDPSSSGFLSLGGPADGGGAGRFARTPLVRNPSIIPTLYLVRLRGIEVGGRRLNVPP VVFAGGAVMDSSVIITQLPPTAYRALRLAFRSA…
OsAP50	LOC_Os06g10670.1	C	6	5568939	5570303	ATGAGGCAGCAGCTGGTGACGCTGCTCGTCTTGATCGCGCTGCCCGCGCGCGCCGCGTCCGCGCCGGGCGCCGGCGCCGG CGGCGTCGTCGTGGCGCGGGTCACGCACGCCGACGCCGGCCGCGGCCTCGCCATGCCGGAGATCGTGCGGCGCATGGCGC ACCGCGCCAGGGCGAGGCGGAGGCTGCTGTCGGCGGCGGAGGCGGCGCCGGTGCGCGCGCGGGTGCGCGCCGGGCTCGGC GCCGGCGGCGGGATCGTGACGAACGAGTACCTGATGCACGTGTCCGTGGGCACGCCGCCGCGGCCCGTGGCGCTGACGCT CGACACGGGGAGCGATCTCGTGTGGACGCAGTGCGCGCCGTGCCTGGACTGCTTCGAGCAGGGCGCCGCCCCGGT…	MRQQLVTLLVLIALPARAASAPGAGAGGVVVARVTHADAGRGLAMPEIVRRMAHRARARR RLLSAAEAAPVRARVRAGLGAGGGIVTNEYLMHVSVGTPPRPVALTLDTGSDLVWTQCAP CLDCFEQGAAPVLDPAASSTHAALPCDAPLCRALPFTSCGGRSWGDRSCVYVYHYGDRSL TVGQLATDSFTFGGDDNAGGLAARRVTFGCGHINKGIFQANETGIAGFGRGRWSLPSQLN VTSFSYCFTSMFDTKSSSVVTLGAAAAELLHTHHAAHTGDVRTTRLIKNPSQPSLYFVPL RGISVGGARVAVPESRLRSSTIIDSGASITTLPEDVYEAVKAEFVSQVGLPAAAAGSAAL DLCFALPVAALWRRPAVPALTLHLDGGADWELP…
OsAP51	LOC_Os06g11010.1	C	6	5758686	5760519	ATGGTGATCTTGGAGCAGCCACAGCTGCTCCTTCTTCTTCTTCTTCTTGTAGCAGCTGCAGCTGCAACCGGCGCCACAGC AGCCGACGACGAGTTGGAGTGTCCCTCCTCCATCTTCGATCACGCTGTGAACTCTCAAGGCGCCATTCAGTTCCCCGTGT TCCACAAGAAGCACCAATGCCTCCGCCCATGGTCTGTCCGTGCAACCCAGGCATCCTCGACCGGAGCATCAGGAGCAGGA AAAGGAGGAGGATTGAACAATCTACAGGAAGAGGAGATCACTTCATCAAGTAGTACAAAAATCGACGTGATCGAAGACAG CAGCATCAACGACTTCCTGTTCCTAATGGCCGTCAGTCTGGGCAAGCCACCGGTTGTGAACCTGGTGGCGATCGA…	MVILEQPQLLLLLLLLVAAAAATGATAADDELECPSSIFDHAVNSQGAIQFPVFHKKHQC LRPWSVRATQASSTGASGAGKGGGLNNLQEEEITSSSSTKIDVIEDSSINDFLFLMAVSL GKPPVVNLVAIDTGSTLSWVQCQPCAVHCHTQSAKAGPIFDPGRSYTSRRVRCSSVKCGE LRYDLRLQQANCMEKEDSCTYSVTYGNGWAYSVGKMVTDTLRIGDSFMDLMFGCSMDVKY SEFEAGIFGFGSSSFSFFEQLAGYPDILSYKALSYCLPTDETKPGYMILGRYDRAAMDGG YTPLFRSINRPTYSLTMEMLIANGQRLVTSSSEMIVDSGAQRTSLWPSTFALLDKTITQA MSSIGYHRTSRARQESYICYLSEHDYSGWNGTI…
OsAP52	LOC_Os06g15760.1	B	6	8954768	8958331	ATGGAGCACGCCTCCTCGCCGCGCGCCCATGGCGTGGTGGTGATCGCGGTCGCCCCGGACCACGACGACGACAGCGGCAA GAAGGGGTGGCGTCTCGCCGCCGCCGCCGCCCCCGCCTTCGGGGACGAGGCGGGGTTCGGGGTGGAGGAAGAGGAGGAGG AGGGGGAGGAGGAGGAGGAGGAGGTGAGGTGGAGGGAGCGGCGGGTGGCGTCGCTGTGGCGCGTGGCCGGGGCGCTGCTG GTGGTCGCGGCGCTCGCGGTGGCGGGGCACTACTGCCTGTACCACGACCCGGCGGCGTTCTCGCGGGAGGAGGGGAGGTC GTCGTTCTTGCTGCCGCTGTACCCGAAGTCCAGCGGGGGCGGCGCGGCGGGGGAGTCGGCCGGTAGCGTCAAGCC…	MEHASSPRAHGVVVIAVAPDHDDDSGKKGWRLAAAAAPAFGDEAGFGVEEEEEEGEEEEE EVRWRERRVASLWRVAGALLVVAALAVAGHYCLYHDPAAFSREEGRSSFLLPLYPKSSGG GAAGESAGSVKPDGAGAEARENSSALLPIRGNVFPDGQYYTSMYIGNPPRPYFLDVDTGS DLTWIQCDAPCTNCAKGPHPLYKPEKPNVVPPRDSYCQELQGNQNYGDTSKQCDYEITYA DRSSSMGILARDNMQLITADGERENLDFVFGCGYDQQGNLLSSPANTDGILGLSNAAISL PTQLASQGIISNVFGHCIAADPSNGGYMFLGDDYVPRWGMTWMPIRNGPENLYSTEVQKV NYGDQQLNVRRKAGKLTQVIFDSGSSYTYLPHD…
OsAP53	LOC_Os06g20040.1	C	6	11493219	11486410	ATGGAGGTGCTTCTTCCCCTTCTCCTTGCCTGCTCTCTCCTCTTCACCATTGCAACCCCTATCAGAGACATCACCGACGT TTGTGCCTCACAGATCAGTGATTTCCAGCACCTGAACAGCTCCGGACTGCACCTGACGCTGCACCACCCGCAGAGCCCCT GCTCGCCGGCGCCGCTCCCCTCCGACCTCCCCTTCTCCGCCGTCGTCACCCACGACGACGCCCGCATCGCCCACCTCGCC TCGCGCCTCGCCAACAACCACCCGACATCGCCGTCGTCATCGTCTCTCCTCCACGGCCACCGCAAGAAGAAGGCCGGCGG CGTCGGCGGCTCGCAGGCGTCGTCGTCGTCCGTGCCGCTGACGCCGGGCGCGTCGGTGGCCGTCGGCAACTACGT…	MEVLLPLLLACSLLFTIATPIRDITDVCASQISDFQHLNSSGLHLTLHHPQSPCSPAPLP SDLPFSAVVTHDDARIAHLASRLANNHPTSPSSSSLLHGHRKKKAGGVGGSQASSSSVPL TPGASVAVGNYVTRLGLGTPATSYVMVVDTGSSLTWLQCSPCSVSCHRQAGPVFDPRASG TYAAVQCSSSECGELQAATLNPSACSVSNVCIYQASYGDSSYSVGYLSKDTVSFGSGSFP GFYYGCGQDNEGLFGRSAGLIGLAKNKLSLLYQLAPSLGYAFSYCLPTSSAAAGYLSIGS YNPGQYSYTPMASSSLDASLYFVTLSGISVAGAPLAVPPSEYRSLPTIIDSGTVITRLPP NVYTALSRAVAAAMASAAPRAPTYSILDTCFRG…
OsAP54	LOC_Os06g20110.1	C	6	11531552	11532859	ATGCCACTGGTGCACCGGCGCGGCATCCGTTCTGCGTTCGGTGGCGCGCGGAGCGACGAGAACGGCGGGCAGCCGACCGC CGACGAGGCGTTCGACCGTGATGCTGTCCGCCTCCGTTCTCTCTTCGCCGTGCCGCGGCAGCTGGGCGGTGTGGAGGCGG GTGGTGGTGCCCCCACACCTGCTCCGGCGGCGGCGGCGGGTGGTGGTGTGACGGTTACTCCCATGGTGGCGCCCATCTCG GTGGCTCCTGGCGCGCTGGAGTACCGAGTCCTCGCCGGGTACGGCGCCCCGGCGCAGCGGTTCCCCGTGGCGTTCGACAC CAACTTCGGCGTCTCGGTGCTCCGGTGCAAGCCGTGCGTCGGCGGCGCGCCGTGCGACCCGGCGTTCGAGCCGTC…	MPLVHRRGIRSAFGGARSDENGGQPTADEAFDRDAVRLRSLFAVPRQLGGVEAGGGAPTP APAAAAGGGVTVTPMVAPISVAPGALEYRVLAGYGAPAQRFPVAFDTNFGVSVLRCKPCV GGAPCDPAFEPSRSSSFAAIPCGSPECAVECTGASCPFTIQFGNVTVANGTLVRDTLTLP PSATFAGFTFGCIEVGADADTFDGAVGLIDLSRSSHSLASRVISNGATTSAAAFSYCLPS SSATSSRGFLSIGASRPEYSGGDIKYAPMSSNPNHPNSYFVDLVGISVGGEDLPVPPAVF AAHGTLLEAATEFTFLAPAAYAALRDAFRKDMAPYPAAPPFRVLDTCYNLTGLASLAVPA VALRFAGGTELELDVRQMMYFADPSSVFSSVAC…
OsAP55	LOC_Os06g20120.1	C	6	11534324	11536445	ATGGCTTCAGCCATTGCCTCCTCCATCTTCCTTTGCCTCCTTCTTCTTCTTCTTCCTCACCTCGGCTATTCATACCACAC CAGCCGCTACACTCGAGGGTCCACGCATTTCGTCGTTCGCCGCTCCGATGACCTTCCACGGGCCTCGGCGCCGCCGGTGT CCTGCTCGCCTATCCCTTCCGGTGCGAGTAATGGCAAGAAGCTACCTGTGCTGCACCGGCTGAATCCATGCTCCCCTCTC AATGCCGGAGGGAAGCAGAGCACCACGTCGTCGGTGGACGTCTCCCACCGCGCCGGCCGCCGTCTCCGCTCCCTGTTCGC CGCCGTCCAGTCCGGCGACGACGCAGCGCCAGCCCCTGCGCCTGCTGCTGCATCGGGCGGCGTCACCATCCCCAC…	MASAIASSIFLCLLLLLLPHLGYSYHTSRYTRGSTHFVVRRSDDLPRASAPPVSCSPIPS GASNGKKLPVLHRLNPCSPLNAGGKQSTTSSVDVSHRAGRRLRSLFAAVQSGDDAAPAPA PAAASGGVTIPTTGTPEPGAPGFHDYTVVVGYGTPAQQLAMAFDTGLGISLVRCAACRPG APCDGLASFDPSRSSTFAPVPCGSPDCRSGCSSGSTPSCPLTSFPFLSGAVAQDVLTLTP SASVDDFTFGCVEGSSGEPLGAAGLLDLSRDSRSVASRLAADAGGTFSYCLPLSTTSSHG FLAIGEADVPHNRTARVTAVAPLVYDPAFPNHYVIDLAGVSLGGRDIPIPPHAATASAAM VLDTALPYTYMKPSMYAPLRDAFRRAMARYPRA…
OsAP56	LOC_Os06g20140.1	C	6	11551915	11555903	ATGGCGTTGCCTCATCCGCCGCTGGTGGTGTGCTTGCTCGTGCTGATCAGCTGCCTTCTCAGCGGCGGCGTTCTCGCCGG TTCGCGGCGGCGCTACCTGACGGCCAGCCTCGACGAGCTGCGTGGATACAATGGTCATCAAGTTCATTCCCCTCCCCTGA CGTCCCCAGCCGCAACATCTGGCCGCAAGCTCTCGATCCGAAACTCGGCCGCCGAGAAGCCGGCGGCGCGCGACATCCAC GTCCGAGACAGGGCACGGCTGCGCACCATCCTCCAGAGGTCGTCGTCCGCGTCGGCCGCCGCCTCCCTCGCTCCGTACGC GTCGCCGCCGACGGCCATGCCACCCATTCCGGCCGTGTCGGTGGCGCCGGCGCCGGCACCGGCCGTGACAATCCC…	MALPHPPLVVCLLVLISCLLSGGVLAGSRRRYLTASLDELRGYNGHQVHSPPLTSPAATS GRKLSIRNSAAEKPAARDIHVRDRARLRTILQRSSSASAAASLAPYASPPTAMPPIPAVS VAPAPAPAVTIPDRSGTYLDTLEFVVAVGLGTPAQPSALIFDTGSDLSWVQCQPCGSSGH CHPQQDPLFDPSKSSTYAAVHCGEPQCAAAGDLCSEDNTTCLYLVRYGDGSSTTGVLSRD TLALTSSRALTGFPFGCGTRNLGDFGRVDGLLGLGRGELSLPSQAAASFGAVFSYCLPSS NSTTGYLTIGATPATDTGAAQYTAMLRKPQFPSFYFVELVSIDIGGYVLPVPPAVFTRGG TLLDSGTVLTYLPAQAYALLRDRFRLTMERYTP…
OsAP57	LOC_Os06g20190.1	C	6	11580192	11583433	ATGACGGCGGCGGCAGCGGCTCCCCTCCCCTCCCCTCTCAGATCCGGCCGGGGGAGGGGGGCGGCGGCGAGGCGCGTGGC GGCGGCGGCGGGCCGTTGCCCCGACTACGAAAATCATCGATTTTCACAGTCGTTGTGTTGCAGGCGGACCTCCCTCCCCA GCTACTATTCGATCGTTCTTGCAGTAAATCTGAACAACTTTGCAGTCGTGCCAGCTCGTTCGTTCGAACCAGAAGCAGCG TGCTCTACATCAAGTGCGAGTTCCGACCCGAACCGCGCTTCCGTGCCTTTGGTGCACCGGCACGGGCCGTGCGCGCCATC GGCGGCGAGCGGCGGCAAGCCATCTCTCGCCGAGAGGCTCCGCCGCGACCGCGCCCGCACGAACTACATCGTCAC…	MTAAAAAPLPSPLRSGRGRGAAARRVAAAAGRCPDYENHRFSQSLCCRRTSLPSYYSIVL AVNLNNFAVVPARSFEPEAACSTSSASSDPNRASVPLVHRHGPCAPSAASGGKPSLAERL RRDRARTNYIVTKATGGRTAATALSDAAGGGTSIPTFLGDSVNSLEYVVTLGIGTPAVQQ TVLIDTGSDLSWVQCKPCGAGECYAQKDPLFDPSSSSSYASVPCDSDACRKLAAGAYGHG CTGVSGGAAALCEYGIEYGNRATTTGVYSTETLTLKPGVVVADFGFGCGDHQHGPYEKFD GLLGLGGAPESLVSQTSSQFGGPFSYCLPPTSGGAGFLTLGAPPNSSSSTAASGLSFTPM RRLPSVPTFYIVTLTGISVGGAPLAIPPSAFSS…
OsAP58	LOC_Os06g40818.1	C	6	24347745	24352790	ATGGCTGCTGCTGCTGCTCGATGCGCCGGCCATGGCGGCGGCGGCGGCGGCGGCGGTTTCTTACTCCGGCGACGGCTGCT CGCCACCGCGGCGTTCCTGGCGGCGTTTGGGCTCTGCACTGCTGCTGCTGATGACGCTGCCACGGGGAGAGGACAAGGGC ATGATCATGTGATGCTGAGCGTGGAGGACATGTTCCCTGACTCGTCGTCGTCGTCGCCGTCGTGCGACGCGCCGCCGCGA GATCACAGACATGACGCCACGTCATCAACCACTAGGATGACGATCGTCCACCGGCACGGCCCGTGCTCGCCGCTAGCCGC CGCGCACGGCGAGCCGCCGTCCCACGGCGAGATCCTCGCCGCCGACCAGAGCCGCGCCGAGTCGATCCAACACCG…	MAAAAARCAGHGGGGGGGGFLLRRRLLATAAFLAAFGLCTAAADDAATGRGQGHDHVMLS VEDMFPDSSSSSPSCDAPPRDHRHDATSSTTRMTIVHRHGPCSPLAAAHGEPPSHGEILA ADQSRAESIQHRVSTTTTGRVNPKRRRHRQQQPPSAPAPAASLSSSTASLPASPGRALGT GNYVVTVGLGTPASRYTVVFDTGSDTTWVQCQPCVVACYEQREKLFDPASSSTYANVSCA APACSDLDVSGCSGGHCLYGVQYGDGSYSIGFFAMDTLTLSSYDAVKGFRFGCGERNDGL FGEAAGLLGLGRGKTSLPVQTYGKYGGVFAHCLPARSTGTGYLDFGAGSPPATTTTPMLT GNGPTFYYVGMTGIRVGGRLLPIAPSVFAAAGT…
OsAP59	LOC_Os06g50390.1	B	6	30508469	30511056	ATGCCTCACTCCTCCTACCTCGCCCTCGCCCTCGCCGTTGCGGCGGTTCTTGCTATGGCCGCCGTCGAGGTGTCCGGCCT CGGCTTCGACCTCCACCACCGCTACTCCCCCATCGTCCAGCGGTGGGCGGAGGAGCGTGGCCACGCTGGCGTGTCCTGGC CTGCCGGCGCCGAGGTGATCGGCTCGCCCGAGTACTACTCCGCGCTGTCCCGACACGACCACGCCCTCTTCGCGCGACGC GGGCTCGCCCAGGGCGACGGCCTCGTCACCTTCGCCGACGGCAACATCACCCTGCGGCTCGACGGATCGCTGCACTACGC GGAGGTGGCGGTGGGCACGCCGAACACGACGTTCCTGGTGGCGCTCGACACCGGCAGCGACCTCTTCTGGGTGCC…	MPHSSYLALALAVAAVLAMAAVEVSGLGFDLHHRYSPIVQRWAEERGHAGVSWPAGAEVI GSPEYYSALSRHDHALFARRGLAQGDGLVTFADGNITLRLDGSLHYAEVAVGTPNTTFLV ALDTGSDLFWVPCDCKQCAPLGNLTAVDGGGGPELRQYSPSKSSTSKTVTCASNLCDQPN ACATATSSCPYAVRYAMANTSSSGELVEDVLYLTREKGAAAAAAGAAVRTPVVFGCGQVQ TGSFLDGAAADGLMGLGMEKVSVPSILASTGVVKSNSFSMCFSKDGLGRINFGDTGSADQ SETPFIVKSTHSYYNISITSMSVGDKNLPLGFYAIADSGTSFTYLNDPAYTAYTTNFNAQ ISERRANFSGSTRSGPFPFEYCYSLSPDQTTVE…
OsAP60	LOC_Os07g34850.1	C	7	20882956	20884266	ATGTCATCCAGCACTGCTGCCATACTAGCCCTCGTCATCATCCTCCTCCCGCCGATAACTCTCGCCGGCGATCTTCATGG CTTCCGCGCCACTCTTACTCGCATCCACGAGCTCTCCCCCGGCAAATACTCGGAAGCGGTACGCCGCGACAGCCACCGCA TCGCTTTTCTCTCCGACGCCACCGCAGCCGGCAAGGCCACCACCACCAACTCGTCGGTCAGTTTCCAGGCACTGCTTGAG AACGGCGTGGGAGGGTACAACATGAACATCTCCGTCGGCACGCCGCTACTCACCTTCTCGGTCGTGGCCGACACCGGCAG TGACCTCATCTGGACGCAGTGCGCGCCGTGCACCAAATGCTTCCAGCAGCCTGCGCCGCCATTCCAGCCGGCGAG…	MSSSTAAILALVIILLPPITLAGDLHGFRATLTRIHELSPGKYSEAVRRDSHRIAFLSDA TAAGKATTTNSSVSFQALLENGVGGYNMNISVGTPLLTFSVVADTGSDLIWTQCAPCTKC FQQPAPPFQPASSSTFSKLPCTSSFCQFLPNSIRTCNATGCVYNYKYGSGYTAGYLATET LKVGDASFPSVAFGCSTENGVGNSTSGIAGLGRGALSLIPQLGVGRFSYCLRSGSAAGAS PILFGSLANLTDGNVQSTPFVNNPAVHPSYYYVNLTGITVGETDLPVTTSTFGFTQNGLG GGTIVDSGTTLTYLAKDGYEMVKQAFLSQTADVTTVNGTRGLDLCFKSTGGGGGGIAVPS LVLRFDGGAEYAVPTYFAGVETDSQGSVTVACL…
OsAP61	LOC_Os07g34870.1	C	7	20900050	20898695	ATGGCAGCCACCGCTGCAGTTATGCTAGCCCTCGTCCTCCTCTCGCCGACCACTCTCGCCACCGACGTTCATGGCTTCCG CGCCACTCTCACTCGCATCCACCAGCTCTCCCCCGGCAAATACTCCGCGGCTGTACGCCGCGACAGCCACCGCCTCGCGT TCCTCTCCAACAACGCCGCCGCGGCAGCCGGCAGCAAGGCCACCACCACCACCACCACCAACTCGTCGGTGAGCTTCCAG ACACTGCTCGACAACAGCGCGGGAGCGTACAACATGAACCTGTCCATCGGCACGCCGCCCGTCACCTTCTCCGTCCTGGC CGACACCGGCAGCAGCCTCATCTGGACGCAGTGCGCGCCGTGCACCGAGTGCGCCGCGCGGCCGGCGCCGCCGTT…	MAATAAVMLALVLLSPTTLATDVHGFRATLTRIHQLSPGKYSAAVRRDSHRLAFLSNNAA AAAGSKATTTTTTNSSVSFQTLLDNSAGAYNMNLSIGTPPVTFSVLADTGSSLIWTQCAP CTECAARPAPPFQPASSSTFSKLPCASSLCQFLTSPYLTCNATGCVYYYPYGMGFTAGYL ATETLHVGGASFPGVAFGCSTENGVGNSSSGIVGLGRSPLSLVSQVGVGRFSYCLRSDAD AGDSPILFGSLAKVTGGNVQSTPLLENPEMPSSSYYYVNLTGITVGATDLPVTSTTFGFT RGAGAGLVGGTIVDSGTTLTYLVKEGYAMVKRAFLSQMATANLTTTVNGTRFGFDLCFDA TAAGGGSGVPVPTLVLRFAGGAEYAVRRRSYVG…
OsAP62	LOC_Os07g34900.1	C	7	20919038	20917671	ATGGCGTCCACAGCTGCTATACTAGCCCTCATCCTCCTCCTCCTCCCGCCAATAGCTCTCGCCGCCGGCGACCTAAATGG CTTCCGCGCGACCCTTACTCGCATCCACCAGCTCTCGCCGGGGAAACATTCCGAAGCGGTGCGCCGCGACGGCCACCGCC TCGCATTCCTCTCCTACGCCGCCACCGCCGCAGCCGGCAAGGCTACCACCACCGGCACCAACTCGTCGTCGGTGAACGTC CAGGCGCAGCTCGAGAACGGCGCGGGAGCGTACAACATGAACATCTCCCTCGGCACGCCGCCGCTCGACTTCCCGGTCAT CGTCGACACCGGCAGCAACCTCATCTGGGCGCAGTGCGCTCCGTGCACCAGATGCTTCCCTCGACCCACGCCGGC…	MASTAAILALILLLLPPIALAAGDLNGFRATLTRIHQLSPGKHSEAVRRDGHRLAFLSYA ATAAAGKATTTGTNSSSVNVQAQLENGAGAYNMNISLGTPPLDFPVIVDTGSNLIWAQCA PCTRCFPRPTPAPVLQPARSSTFSRLPCNGSFCQYLPTSSRPRTCNATAACAYNYTYGSG YTAGYLATETLTVGDGTFPKVAFGCSTENGVDNSSGIVGLGRGPLSLVSQLAVGRFSYCL RSDMADGGASPILFGSLAKLTEGSVVQSTPLLKNPYLQRSTHYYVNLTGIAVDSTELPVT GSTFGFTQTGLGGGTIVDSGTTLTYLAKDGYAMVKQAFQSQMANLNQTTPASGAPYDLDL CYKPSAGGGGKAVRVPRLALRFAGGAKYNVPVQ…
OsAP63	LOC_Os07g34920.1	C	7	20926630	20925305	ATGGCGGCGTTTCTGGTATGGATTCTCCTCTTGTTACCGTACGTTGCCATTTCGTCCACGGCGAGCCATGGCGTTCGTCT TGAGCTCACGCACGCCGACGACCGCGGCGGCTATGTGGGGGCTGAGCGCGTCCGCCGCGCCGCCGACCGGAGCCACCGCC GCGTGAACGGCTTCCTCGGCGCCATCGAGGGGCCGTCGTCAACGGCGAGGCTGGGGAGCGACGGTGCCGGTGCTGGTGGC GCAGAGGCCTCCGTGCACGCCAGCACGGCGACGTACCTCGTCGACATCGCCATCGGGACGCCGCCGCTCCCGCTCACCGC GGTGCTCGACACGGGCAGCGACCTCATCTGGACGCAGTGCGACGCGCCGTGCCGGAGGTGCTTCCCGCAGCCGGC…	MAAFLVWILLLLPYVAISSTASHGVRLELTHADDRGGYVGAERVRRAADRSHRRVNGFLG AIEGPSSTARLGSDGAGAGGAEASVHASTATYLVDIAIGTPPLPLTAVLDTGSDLIWTQC DAPCRRCFPQPAPLYAPARSATYANVSCRSPMCQALQSPWSRCSPPDTGCAYYFSYGDGT STDGVLATETFTLGSDTAVRGVAFGCGTENLGSTDNSSGLVGMGRGPLSLVSQLGVTRFS YCFTPFNATAASPLFLGSSARLSSAAKTTPFVPSPSGGARRRSSYYYLSLEGITVGDTLL PIDPAVFRLTPMGDGGVIIDSGTTFTALEERAFVALARALASRVRLPLASGAHLGLSLCF AAASPEAVEVPRLVLHFDGADMELRRESYVVED…
OsAP64	LOC_Os07g34940.1	C	7	20931533	20930157	ATGATGAGCGTGCAAATGGCGGCGTCGCTACGTGTGATCGTTGTGTTGGTGTGTGTGACGGCGGGCGCCGCCCTCGCCGA CGCGGCGGCCGGCGGCGTCCGCGTCGGGCTGACGCGCATCCACTCCGAGCCCGGGGTCACCGCGTCCCAGTTCGTGCGCG ACGCCCTGCGCCGCGACATGCACCGGCGCGCGCGGTTCGGGCGGGAGCTCGCGTCGTCGTCGTCGTCGTCTTCTCCGGCG GGCACGGTGTCCGCGCCGACGAGGAAGGACCTGCCCAACGGCGGGGAGTACATCATGACGCTGGCCATCGGCACGCCGCC GCAGTCGTACCCGGCCATCGCCGACACCGGCAGCGACCTCGTCTGGACGCAGTGCGCGCCGTGCGGGGAGCGGTG…	MMSVQMAASLRVIVVLVCVTAGAALADAAAGGVRVGLTRIHSEPGVTASQFVRDALRRDM HRRARFGRELASSSSSSSPAGTVSAPTRKDLPNGGEYIMTLAIGTPPQSYPAIADTGSDL VWTQCAPCGERCFKQPSPLYNPSSSPTFRVLPCSSALNLCAAEARLAGATPPPGCACRYN QTYGTGWTSGLQGSETFTFGSSPADQVRVPGIAFGCSNASSDDWNGSAGLVGLGRGGLSL VSQLAAGMFSYCLTPFQDTKSKSTLLLGPAAAAAALNGTGVRSTPFVPSPSKPPMSTYYY LNLTGISVGPAALPIPPGAFALRADGTGGLIIDSGTTITSLVDAAYKRVRAAVRSLVKLP VTDGSNATGLDLCFALPSSSAPPATLPSMTLHF…
OsAP65	LOC_Os07g40260.2	B	7	24135582	24128391	ATGGCGAGTCGCCGGTCGCGTCGGCTCGGCTCGCTCGTGCCCTTCGCCGCCGCGGTGGTCCTCCTCCTCCTCATCGCTTC CGCCGCCGCCGCCGCCGCGGGATCCCCCGATCGGGCCGGCCCCGCGCGGCCGCCGCTGGTGCTCCCGCTCACGCTCGCCT ACCCCAACGCCACCCGCCTCCCCGCCTCCTCGGCCAGGCGCGGCCTCGGCGATGGACACAACCCCAACGCCCGCATGCGC CTCCACGATGATCTCCTCACCAACGGGTATTACACGACGAGGCTGTACATCGGGACGCCTTCGCAGGAGTTCGCGCTGAT CGTGGACTCCGGGAGCACCGTCACCTACGTTCCCTGCGCCACCTGCGAGCAGTGCGGCAACCACCAGGATCCACG…	MASRRSRRLGSLVPFAAAVVLLLLIASAAAAAAGSPDRAGPARPPLVLPLTLAYPNATRL PASSARRGLGDGHNPNARMRLHDDLLTNGYYTTRLYIGTPSQEFALIVDSGSTVTYVPCA TCEQCGNHQDPRFQPDLSSTYSPVKCNVDCTCDNERSQCTYERQYAEMSSSSGVLGEDIM SFGKESELKPQRAVFGCENTETGDLFSQHADGIMGLGRGQLSIMDQLVEKGVISDSFSLC YGGMDVGGGTMVLGGMPAPPDMVFSHSNPVRSPYYNIELKEIHVAGKALRLDPKIFNSKH GTVLDSGTTYAYLPEQAFVAFKDAVTNKVNSLKKIRGPDPNYKDICFAGAGRNVSQLSEV FPDVDMVFGNGQKLSLSPENYLFRHSKVEGAYC…
OsAP66	LOC_Os07g46480.1	C	7	27744655	27746004	ATGGCGCTGAGAATGAGCATCGCGGCGATGTCGGTGTTGGCGGTGGCGGCGGTGCTCGTTGTGGCCGGCACGGCGGCGGC GGCGGCGGCGTCGTGCCCGGCGACGCCGCCGGACGCGGGGGCGACGCTGCAGGTGTCGCACGCGTTCGGGCCGTGCTCGC CGCTGGGGGCGGAGTCGGCGGCGCCGTCGTGGGCGGGGTTCCTGGCGGACCAGGCGGCGCGCGACGCGTCGAGGCTGCTG TACCTCGACTCGCTGGCGGTGAAGGGGCGCGCGTACGCGCCGATCGCGTCGGGGAGGCAGCTGCTGCAGACGCCGACGTA CGTGGTGCGCGCCCGCCTCGGCACGCCCGCGCAGCAGCTGCTCCTCGCCGTCGACACCAGCAACGACGCCGCCTG…	MALRMSIAAMSVLAVAAVLVVAGTAAAAAASCPATPPDAGATLQVSHAFGPCSPLGAESA APSWAGFLADQAARDASRLLYLDSLAVKGRAYAPIASGRQLLQTPTYVVRARLGTPAQQL LLAVDTSNDAAWIPCSGCAGCPTSSPFNPAASASYRPVPCGSPQCVLAPNPSCSPNAKSC GFSLSYADSSLQAALSQDTLAVAGDVVKAYTFGCLQRATGTAAPPQGLLGLGRGPLSFLS QTKDMYGATFSYCLPSFKSLNFSGTLRLGRNGQPRRIKTTPLLANPHRSSLYYVNMTGIR VGKKVVSIPASALAFDPATGAGTVLDSGTMFTRLVAPVYLALRDEVRRRVGAGAAAVSSL GGFDTCYNTTVAWPPVTLLFDGMQVTLPEENVV…
OsAP67	LOC_Os08g10670.2	C	8	6276401	6275052	ATGGCTGCCCAGCATGATATGGTGTCAAAGTTTGGTGCTGCTGCCATTGTGGTTATGCTCATGCTTGTCGTCCCTAACAG CGGCAGCGGCGAAGATGCAGGGCATGACAAGGATCAATTGGCTCCTATGTCAAGCGAAGCAGAATTTGGATTTTCTCTCC CAATTGTTCACGGGCGTCCACCGGCACCCGGTATGGATGACGAGAAGTTTGTGACTCCATTTAGAATTTATGAGGATGTT GTCTATCTTGCTGAAATGGAGATTGGTGAGCGGCAACAGAAGCAATACCTCCTGATCGACACAGGCAGCTCTTTGGTCTG GACACAGTGCGACGAATGCCCGCATTGTCACATTGGCGATGTGCCACCATATGGAAGATCCCAATCTCGAACATT…	MAAQHDMVSKFGAAAIVVMLMLVVPNSGSGEDAGHDKDQLAPMSSEAEFGFSLPIVHGRP PAPGMDDEKFVTPFRIYEDVVYLAEMEIGERQQKQYLLIDTGSSLVWTQCDECPHCHIGD VPPYGRSQSRTFQEVSCGDDDDNDKEEAIASYCPAKPPGYITLCVNGRCMFKALYNLTGQ GETVQGYMSMDTFHFIDDRRFDYQAKFRMVFGCAHQENIVLTAVKECTGILGLGMGDASF LRQTGITKFSYCVPPRMPGYSYRRHSWLRFGSHAQISGKKVPLVMRWGKYYLPLTAITYT YNELMSPVPIIAYKSQEDYLHMMVDTGTSLLSLPTSLHDDLIKEMEAIIKSENIMEGATR WPKHCYKRTMDEVKDITVTLSFDGGLDIELFTS…
OsAP68	LOC_Os08g16660.1	C	8	10186859	10183796	ATGGATGGCCGCCATCTTCTCCTCCTCCATGTCCTCGCGCTTCTTCTTCTTGCGGTGGTGGTCGCCGCCGGCGGAGGCGC CGTCGTCGGCAGGGACAGCGCAGTGCTTCAGCTGCGCGAGCTGCAATGGGGCTCGTCCGGCCAGGTCCGGTATTCCCAAT CAAAGCGCTTTGAGAAGAAGATGACAGGGGAACACAAGAAAGCAGCAGCAGCAGCAAGAACGAGGACTAGGAGCACCACC GTCCTAGAGCTGAAGCACCACTCCCTCACCGCCATCCCCGACCACCCCGCCGCCCAAGAAACCTACCTCCGCCGCCTCCT CGCCGCCGACGAGGCGCGTGCCAACTCGTTGCAGCTCCGCAACAAGGCAGCGTTCACGCAGTCCGGCAAGAAGGC…	MDGRHLLLLHVLALLLLAVVVAAGGGAVVGRDSAVLQLRELQWGSSGQVRYSQSKRFEKK MTGEHKKAAAAARTRTRSTTVLELKHHSLTAIPDHPAAQETYLRRLLAADEARANSLQLR NKAAFTQSGKKATAAAAAAAGAEVPLTSGIRFQTLNYVTTIALGGGGSSRAGAGNLTVIV DTGSDLTWVQCKPCSVCYAQRDPLFDPSGSASYAAVPCNASACEASLKAATGVPGSCATV GGGGGGGKSERCYYSLAYGDGSFSRGVLATDTVALGGASVDGFVFGCGLSNRGLFGGTAG LMGLGRTELSLVSQTAPRFGGVFSYCLPAATSGDAAGSLSLGGDTSSYRNATPVSYTRMI ADPAQPPFYFMNVTGASVGGAAVAAAGLGAANV…
OsAP69	LOC_Os08g36530.1	C	8	22932792	22934138	ATGGCAAGTCCAGTGTTGGTGCTGGCTCTCGTTGCGGCGACGCTATTGCCGGCCTCACATTGCAGCGTCAGCGGCGTCGG TTTCCAGCTCAAACTCCGACACGTCGACGCACACGGCAGCTACACCAAGCTGGAGCTTGTCACCCGCGCCATCCGCCGGA GCAGAGCCCGCGTGGCGGCGCTGCAGGCCGTCGCCGCCGCGGCGGCGACGGTGGCGCCCGTGGTGGACCCGATCACCGCG GCGAGGATACTGGTGGCGGCGAGCCAGGGGGAGTACCTGATGGACCTCGCCATCGGCACGCCGCCGCTGCGCTACACGGC CATGGTGGACACCGGCAGCGACCTCATCTGGACGCAGTGCGCGCCGTGCGTGCTCTGCGCCGACCAGCCCACGCC…	MASPVLVLALVAATLLPASHCSVSGVGFQLKLRHVDAHGSYTKLELVTRAIRRSRARVAA LQAVAAAAATVAPVVDPITAARILVAASQGEYLMDLAIGTPPLRYTAMVDTGSDLIWTQC APCVLCADQPTPYFRPARSATYRLVPCRSPLCAALPYPACFQRSVCVYQYYYGDEASTAG VLASETFTFGAANSSKVMVSDVAFGCGNINSGQLANSSGMVGLGRGPLSLVSQLGPSRFS YCLTSFLSPEPSRLNFGVFATLNGTNASSSGSPVQSTPLVVNAALPSLYFMSLKGISLGQ KRLPIDPLVFAINDDGTGGVFIDSGTSLTWLQQDAYDAVRRELVSVLRPLPPTNDTEIGL ETCFPWPPPPSVAVTVPDMELHFDGGANMTVPP…
OsAP70	LOC_Os09g25570.1	C	9	15343709	15345720	ATGGCGTGGGGGGCTTGCGCTCTGCTCCTCCTCCTCCTGGTACTTGGTGCGGGAGGAGGAGGAGGGGTGCATTGCCTGGA GGTGACGAGGAGCAGGAGAGCCTTGCAGAGGAGGCACCACCTGAGGTCAAGAGCAGAGAGTGGCGCCACCATACTGGAGC TCAGGCACCATGGCGGCGGCGGCGGCGGCGGCTCGGGGAAGAGCGGCGGGAGGAGCAGGGAGGAGGAGCTCGGCGGCCTC TTCTCCTCCGACGCCGCGCGCGTCTCGTCGCTGCAGCGTCGCGCAGGCGGCGGGTCTTGGGCGGAGGACGAGGCGGCGGC GGCGGCGGCGACCGGGCGGGTGCCCGTCACGTCCGGGGCGAGGCTACGGACGCTGAACTACGTGGCCACCGTGGG…	MAWGACALLLLLLVLGAGGGGGVHCLEVTRSRRALQRRHHLRSRAESGATILELRHHGGG GGGGSGKSGGRSREEELGGLFSSDAARVSSLQRRAGGGSWAEDEAAAAAATGRVPVTSGA RLRTLNYVATVGLGGGEATVIVDTASELTWVQCAPCASCHDQQGPLFDPASSPSYAVLPC NSSSCDALQVATGSAAGACGGGEQPSCSYTLSYRDGSYSQGVLAHDKLSLAGEVIDGFVF GCGTSNQGPFGGTSGLMGLGRSQLSLISQTMDQFGGVFSYCLPLKESESSGSLVLGDDTS VYRNSTPIVYTTMVSDPVQGPFYFVNLTGITIGGQEVESSAGKVIVDSGTIITSLVPSVY NAVKAEFLSQFAEYPQAPGFSILDTCFNLTGFR…
OsAP71	LOC_Os09g27910.1	C	9	16969259	16970584	ATGGCAAGCATGGCGGTGTTCTTGCTCGTCTTGCTGGCAGCGCTTGTTTCCGTGGATGTCGCCGCGGCGCATTCCGGTGG CGGCTTCGGCTTCAAGGCGACGCTTACCCACGTCGACGCGAACGCCGGGTACACGAAGGCGCAGCTGCTGTCCCGCGCCG TCGCGCGGAGCAGAGCCCGCGTGGCGGCGCTGCAGTCGCTGGCGACGGCGGCGGACGCGATCACCGCGGCACGCATCCTG CTGCGGTTCAGCGAGGGGGAGTACCTGATGGACGTGGGCATCGGCTCGCCGCCGCGGTACTTCTCGGCCATGATCGACAC CGGCAGCGACCTCATCTGGACGCAGTGCGCGCCGTGCCTGCTCTGCGTGGAGCAGCCGACGCCCTACTTCGAGCC…	MASMAVFLLVLLAALVSVDVAAAHSGGGFGFKATLTHVDANAGYTKAQLLSRAVARSRAR VAALQSLATAADAITAARILLRFSEGEYLMDVGIGSPPRYFSAMIDTGSDLIWTQCAPCL LCVEQPTPYFEPAKSTSYASLPCSSAMCNALYSPLCFQNACVYQAFYGDSASSAGVLANE TFTFGTNSTRVAVPRVSFGCGNMNAGTLFNGSGMVGFGRGALSLVSQLGSPRFSYCLTSF MSPATSRLYFGAYATLNSTNTSSSGPVQSTPFIVNPALPTMYFLNMTGISVAGDLLPIDP SVFAINETDGTGGVIIDSGTTVTFLAQPAYAMVQGAFVAWVGLPRANATPSDTFDTCFKW PPPPRRMVTLPEMVLHFDGADMELPLENYMVMD…
OsAP72	LOC_Os09g27940.2	C	9	16976513	16977874	ATGCGGGGGGTTTCGGTGGTGCTCGTGCTGATAGCTTGTTGGCTGTGTGGCTGTCCGGTGGCCGGCGAGGCAGCCTTCGC CGGCGACATCCGTGTCGACCTGACGCATGTCGACGCCGGGAAGGAGCTGCCGAAGCGCGAGCTGATCCGGCGAGCCATGC AGCGGAGCAAGGCGAGGGCGGCGGCGCTGTCCGTGGTGAGGAACGGCGGCGGGTTCTACGGCAGCATCGCGCAGGCGAGG GAGCGGGAGCGGGAGCCTGGCATGGCGGTGCGCGCGTCGGGCGACCTCGAGTACGTGCTCGACCTCGCCGTCGGCACGCC GCCGCAGCCCATCACGGCGCTGCTGGACACCGGCAGCGACCTCATCTGGACGCAGTGCGACACGTGCACGGCCTG…	MRGVSVVLVLIACWLCGCPVAGEAAFAGDIRVDLTHVDAGKELPKRELIRRAMQRSKARA AALSVVRNGGGFYGSIAQAREREREPGMAVRASGDLEYVLDLAVGTPPQPITALLDTGSD LIWTQCDTCTACLRQPDPLFSPRMSSSYEPMRCAGQLCGDILHHSCVRPDTCTYRYSYGD GTTTLGYYATERFTFASSSGETQSVPLGFGCGTMNVGSLNNASGIVGFGRDPLSLVSQLS IRRFSYCLTPYASSRKSTLQFGSLADVGLYDDATGPVQTTPILQSAQNPTFYYVAFTGVT VGARRLRIPASAFALRPDGSGGVIIDSGTALTLFPVAVLAEVVRAFRSQLRLPFANGSSP DDGVCFAAPAVAAGGGRMARQVAVPRMVFHFQG…
OsAP73	LOC_Os09g30414.1	C	9	18520666	18522839	ATGGCGTCCTCGTCGTCGCTTCTTGTTCGTGGGAGAGCGTTCGCGCTGGTTGTGGCTGTAGCTCTGGTGGCTGCTCCTCG CCGGATTAATGGCGGCGCCGCCGGGCCGGCGGCGAGGACGAACGACCCCAACTGGCACGTCTTCAGCGTCAGCTCGCTGC TGCCGAGCTCGGCCTGCACTGCATCGAAAGCGGCGTCCAACTCGTCGGCTCTCGGCGTCGTGCACCGGCACGGGCCGTGC TCGCCGGTGCAGGCTCGTCCTCGCGGCGGCGGCGGCGCTGTCACCCACGCCGAGATCCTGGAACGCGACCAGGCCAGGGT CGACTCCATCCACCGCAAGGTCGCCGGCGCCGGGGGCGCGCCGTCGGTGGTCGACCCGGCACGCGCCTCGGAGCA…	MASSSSLLVRGRAFALVVAVALVAAPRRINGGAAGPAARTNDPNWHVFSVSSLLPSSACT ASKAASNSSALGVVHRHGPCSPVQARPRGGGGAVTHAEILERDQARVDSIHRKVAGAGGA PSVVDPARASEQGVSLPAQRGISLGTGNYVVSVGLGTPAKQYAVIFDTGSDLSWVQCKPC ADCYEQQDPLFDPSLSSTYAAVACGAPECQELDASGCSSDSRCRYEVQYGDQSQTDGNLV RDTLTLSASDTLPGFVFGCGDQNAGLFGQVDGLFGLGREKVSLPSQGAPSYGPGFTYCLP SSSSGRGYLSLGGAPPANAQFTALADGATPSFYYIDLVGIKVGGRAIRIPATAFAAAGGT VIDSGTVITRLPPRAYAPLRAAFARSMAQYKKA…
OsAP74	LOC_Os09g37012.1	B	9	21350396	21347124	ATGGTTGGTGGTGGTGGTGGTGTGGTGGTTGTTCGGGCTGTGCTGCTGCTGCTCGCCGCCGTGGCCGCGGCGGAGGCGCT GAGCCTGGACGTCCACCACCGGTACTCGGCGGCGGTGCGCCGGTGGGCGGCCGCCGCCGCGCCGCCACACGGGACGGCCG AGTACTACGCCGCGCTTGCCGGCCACGACGGCCTGCGCCGCCGGTCGCTCGGCGTCGGCGGCGGCGGCGGCGGCGCCGAG TTCGCCTTCGCCGACGGCAACGACACCTACCGCCTCAACGATTTCGGATTTTTGCATTACGCGGTGGTGGCGCTGGGGAC GCCGAACGTGACGTTCTTGGTGGCGCTCGACACCGGCAGCGACCTCTTCTGGGTGCCATGCGACTGCCTCAAGTG…	MVGGGGGVVVVRAVLLLLAAVAAAEALSLDVHHRYSAAVRRWAAAAAPPHGTAEYYAALA GHDGLRRRSLGVGGGGGGAEFAFADGNDTYRLNDFGFLHYAVVALGTPNVTFLVALDTGS DLFWVPCDCLKCAPFQSPNYGSLKFDVYSPAQSTTSRKVPCSSNLCDLQNACRSKSNSCP YSIQYLSDNTSSSGVLVEDVLYLTSDSAQSKIVTAPIMFGCGQVQTGSFLGSAAPNGLLG LGMDSKSVPSLLASKGLAANSFSMCFGDDGHGRINFGDTGSSDQKETPLNVYKQNPYYNI TITGITVGSKSISTEFSAIVDSGTSFTALSDPMYTQITSSFDAQIRSSRNMLDSSMPFEF CYSVSANGIVHPNVSLTAKGGSIFPVNDPIITI…
OsAP75	LOC_Os09g38380.1	C	9	22096898	22095603	ATGATTTCCGCTAAGTTGCCTCTCATTTTCGCTCTACTATCTTCTGCTACTCTCATCTCCGTTGCACCTTCTGTTCGTGC AGCTCGCCTACCATCTTCAGTCCTTGTGAGAGGCGCCGGTGAATTCTTGGAGCACATAGGGAAGGAAATCGCGAATCAGT TGAGTGGGAGCAGAGATTATCCGAACGAAGGTGATCAGTCCAACAGCACCCGGCGGGGCTTGTCGTCGACACCCGGCGGG GTGCAGGAGAAACATGTCGAGCCTCATGTGTTCCTGGGCATTGGCACGCCGGCGATGAACGTCACGCTAGTGTTCGACAC CACCAGCGACCTCCTCTGGACACAGTGCCAGCCATGCCTGAGCTGCGTCGCCCAGGCAGGCGACATGTACGACCC…	MISAKLPLIFALLSSATLISVAPSVRAARLPSSVLVRGAGEFLEHIGKEIANQLSGSRDY PNEGDQSNSTRRGLSSTPGGVQEKHVEPHVFLGIGTPAMNVTLVFDTTSDLLWTQCQPCL SCVAQAGDMYDPNKTETYANLTSSSYNYTYSKQSFTSGYFATETFALGNVTVANITFGCG TRNQGYYDNVAGVFGVGRGGRGGVSLLNQLGIDRFSYCFSSSGAPGSSAVFLGGSPELAT NATTTPAASTPMVADPVLKSGYFVKLVGVTVGATLVDVAGASSAEGGGRALVIDSTSPVT VLDEATYGPVRRALVAQLAPLKEANANASAGVGLDLCFELAAGGATPTPPNVTMTLHFDG GAADLVLPPASYLAKDSAGGLICLTMTPSSSNG…
OsAP76	LOC_Os10g29274.2	C	10	14903657	14902821	ATGGGCTCTTTTCTGAGAAAACAGCCCAGTTTCCTCTTAATTTTGTTAATTTTGCACCTTGGTGCTCGTGAAGCAAGTGC ACTAAGTTCAGATGATGAAGCACATCTTGCCTTCAAGAAGGCAGTTACAACTTCTGATGGGATATTCCTCAACTGGCGTG AACAAGATGTGTATCCTTGCAATTGGAAGGTTGTTAGATGTCACAGTCACACCAAGAGAGTAATTTATCTCTCCAACCTC TGGGTGCCATCAGCCAATTGTTACTTCTCAGTTGCGTGCTTCTTCCACTCTCACTACAAGTCTGGGCAGTCAAGCACTTA TCAGAAGAATGGATGTTTTCCTCCGTTCCTCTATCATCATTCCCTATGA	MGSFLRKQPSFLLILLILHLGAREASALSSDDEAHLAFKKAVTTSDGIFLNWREQDVYPC NWKVVRCHSHTKRVIYLSNLWVPSANCYFSVACFFHSHYKSGQSSTYQKNGCFPPFLYHH SL
OsAP77	LOC_Os10g39260.1	C	10	20627262	20628446	ATGGGAAGGCCAGTGGCAACGCTGCTGGTGCTGTGCTTCATCTCTGTCACGGCGCGCGCCGCCGCGTTCCGCGTGCACGG CCGCCTCCTCGCCGACGCCGCGACGGAGGGAGGCGCCGTCGTGCCCATCCACTGGACCCAGGCAATGAACTACGTCGCGA ACTTCACCATCGGCACGCCGCCGCAGCCGGCGTCGGCGGTCATCGACCTCGCCGGGGAGCTCGTCTGGACGCAGTGCAAG CAGTGCGGCCGCTGCTTCGAGCAGGGCACGCCACTGTTCGACCCGACCGCGTCGAACACCTACCGGGCGGAGCCGTGCGG CACCCCGCTCTGCGAGTCCATCCCGAGCGACGTCCGCAACTGCTCCGGCAACGTGTGCGCGTACGAGGCGTCCAC…	MGRPVATLLVLCFISVTARAAAFRVHGRLLADAATEGGAVVPIHWTQAMNYVANFTIGTP PQPASAVIDLAGELVWTQCKQCGRCFEQGTPLFDPTASNTYRAEPCGTPLCESIPSDVRN CSGNVCAYEASTNAGDTGGKVGTDTFAVGTAKASLAFGCVVASDIDTMGGPSGIVGLGRT PWSLVTQTGVAAFSYCLAPHDAGKNSALFLGSSAKLAGGGKAASTPFVNISGNGNDLSNY YKVQLEGLKAGDAMIPLPPSGSTVLLDTFSPISFLVDGAYQAVKKAVTVAVGAPPMATPV EPFDLCFPKSGASGAAPDLVFTFRGGAAMTVPATNYLLDYKNGTVCLAMLSSARLNSTTE LSLLGSLQQENIHFLFDLDKETLSFEPADCTKLS
OsAP78	LOC_Os10g39270.1	C	10	20631449	20632642	ATGGGAAGGCTAATCGTAACACTGCTCGTGCTGTGCGCCGCGGCGACGACGTGCGCCGCGGCGCTTCGCGGGCACGACCC CCGGCGAGCCATGCGCGGCCGCCTCCTCGCCGACGGCGGCGGCGCGGTCGTGCCGTTCCACTGGTCCCCCGAGCTCTACA ACGTGGCGAACTTCACCATCGGCACGCCGCCGCAGGCCGCGTCGGCGTTCATCGATCTCACCGGCGAGCTCGTCTGGACG CAGTGCTCGCAGTGCATCCACTGCTTCAAGCAGGACCTGCCCGTGTTCGTCCCGAACGCGTCGTCCACCTTCAAGCCGGA GCCGTGCGGCACCGACGTCTGCAAGTCCATCCCGACGCCCAAGTGCGCCAGCGACGTGTGCGCCTACGACGGGGT…	MGRLIVTLLVLCAAATTCAAALRGHDPRRAMRGRLLADGGGAVVPFHWSPELYNVANFTI GTPPQAASAFIDLTGELVWTQCSQCIHCFKQDLPVFVPNASSTFKPEPCGTDVCKSIPTP KCASDVCAYDGVTGLGGHTVGIVATDTFAIGTAAPASLGFGCVVASDIDTMGGPSGFIGL GRTPWSLVAQMKLTRFSYCLAPHDTGKNSRLFLGASAKLAGGGAWTPFVKTSPNDGMSQY YPIELEEIKAGDATITMPRGRNTVLVQTAVVRVSLLVDSVYQEFKKAVMASVGAAPTATP VGAPFEVCFPKAGVSGAPDLVFTFQAGAALTVPPANYLFDVGNDTVCLSVMSIALLNITA LDGLNILGSFQQENVHLLFDLDKDMLSFEPADC…
OsAP79	LOC_Os10g39300.1	C	10	20641620	20642804	ATGGGAAGGCCAGTGGCAACGCTGCTGGTGCTGTGCTTCATCTCTGTCACGGCGCGCGCCGCCGCGTTCCGCGTGCACGG CCGCCTCCTCGCCGACGCCGCGACGGAGGGAGGCGCCGTCGTGCCCATCCACTGGACCCAGGCAATGAACTACGTCGCGA ACTTCACCATCGGCACGCCGCCGCAGCCGGCGTCGGCGGTCATCGACCTCGCCGGGGAGCTCGTCTGGACGCAGTGCAAG CAGTGCAGCCGCTGCTTCGAGCAGGACACGCCCCTGTTCGACCCGACCGCGTCGAACACCTACCGGGCGGAGCCGTGCGG CACCCCGCTCTGCGAGTCCATCCCGAGCGACAGCCGCAACTGCTCCGGCAACGTGTGCGCGTACCAGGCGTCCAC…	MGRPVATLLVLCFISVTARAAAFRVHGRLLADAATEGGAVVPIHWTQAMNYVANFTIGTP PQPASAVIDLAGELVWTQCKQCSRCFEQDTPLFDPTASNTYRAEPCGTPLCESIPSDSRN CSGNVCAYQASTNAGDTGGKVGTDTFAVGTAKASLAFGCVVASDIDTMGGPSGIVGLGRT PWSLVTQTGVAAFSYCLAPHDAGRNSALFLGSSAKLAGGGKAASTPFVNISGNGNDLSNY YKVQLEGLKAGDAMIPLPPSGSTVLLDTFSPISFLVDGAYQAVKKAVTAAVGAPPMATPV EPFDLCFPKSGASGAAPDLVFTFRGGAAMTVPATNYLLDYKNGTVCLAMLSSARLNSTTE LSLLGSLQQENIHFLFDLDKETLSFEPADCTKLS
OsAP80	LOC_Os10g39310.1	C	10	20649378	20650526	ATGCGCGGCCGCCTCCTCGCCGACGGCGGCGGCGCGGTCGTGCCGCTCCACTGGTCCCGCGAGCTCTACAACGTGGCGAG CTTCACCATCGGCACGCCGCCGCAGCCCGCGTCGGCGTTCATCGACGTCGGCGGGCTGCTCGTCTGGACGCAGTGCTCGC AGTGCAGCAGCAGCAGCTGCTTCAACCAGGAGCTCCCGCCGTTCGACCCGACCAAGTCGTCCACCTACCGGCCGGAGCCG TGCGGCACCGCCCTCTGCGAGTTCTTCCCGGCGAGCATCCGCAACTGCTCCGGCGACGTGTGCGCCTACGAGGCGAGCAC CCAGCTGTTCGAGCACACCTCCGGGAAGATCGGCACCGACGCCGTCGCCATCGGCACGGCCACGGCGGCGAGCGT…	MRGRLLADGGGAVVPLHWSRELYNVASFTIGTPPQPASAFIDVGGLLVWTQCSQCSSSSC FNQELPPFDPTKSSTYRPEPCGTALCEFFPASIRNCSGDVCAYEASTQLFEHTSGKIGTD AVAIGTATAASVAFGCVMASDIKLMDGGPSGFVGLARTPLSLVAQMNVTAFSHCLAPHDG GGGKNSRLFLGAAAKLAGGGKSAAMTTPFVKSSPDDIKSLYYLINLEGIKAGDEAIITVP QSGRTVLLQTFSPVSFLVDGVYQDLKKAVTAAVGGPTATPPEQFQSIFDLCFKRGGVSGA PDVVLTFQGAAALTVPPTNYLLDVGDDTVCVAIASSARLNSTEVAGMSILGGLQQQNVHF LYDLEKETLSFEAADCSSLSPN
OsAP81	LOC_Os10g39320.1	C	10	20653362	20654603	ATGGGTAGGCTAGTGACAACACTGCTCGTGCTGTGCTTGATCCCGCCGACGATGTGTTCACTCGCGGCGGCGCACGACGA CCTCCGGCGAGGCCTAGAGCAAGCCACGCGCGGCCGCCTCCTCGCCGACGCGACGCCGGCGGGAGGCGCGGCCGTCGTGC CCATCCGGTGGTCCCCGCCGTACTACGTGGCGAACTTCACCATCGGCACGCCGCCGCAGCCCGCGTCGGCGATCGTCGAC GTCGCCGGAGAGCTCGTCTGGACGCAGTGCTCGGCGTGCCGCCGCTGCTTCAAGCAGGACCTGCCCGTGTTCGTCCCGAA CGCGTCGTCCACCTTCAAGCCGGAGCCGTGCGGCACCGCCGTCTGCGAGTCCATCCCGACGCGCAGCTGCTCCGG…	MGRLVTTLLVLCLIPPTMCSLAAAHDDLRRGLEQATRGRLLADATPAGGAAVVPIRWSPP YYVANFTIGTPPQPASAIVDVAGELVWTQCSACRRCFKQDLPVFVPNASSTFKPEPCGTA VCESIPTRSCSGDVCSYKGPPTQLRGNTSGFAATDTFAIGTATVRLAFGCVVASDIDTMD GPSGFIGLGRTPWSLVAQMKLTRFSYCLSPRNTGKSSRLFLGSSAKLAGGESTSTAPFIK TSPDDDSHHYYLLSLDAIRAGNTTIATAQSGGILVMHTVSPFSLLVDSAYRAFKKAVTEA VGGAAAPPMATPPQPFDLCFKKAAGFSRATAPDLVFTFQGAAALTVPPAKYLIDVGEEKD TACAAILSMAWLNRTGLEGVSVLGSLQQEDVHF…
OsAP82	LOC_Os10g39330.1	C	10	20661238	20662494	ATGGGAAGGCTAGTGACAACACTGCTCGTGCTGTGCTTGATCTACGTGACGACATGTTCGCTCTCGACGCGCACGGCGGC GTTCCGCGCGCACGACCTCCGGCGAGGTCTAGAGCAAGCCATGCGCGGCCGCCTCCTCGCCGACGCGACGCCGGCAGGAG GCTCGGCCGTGCCCATCCACTGGTCCAGACACCTCTACAACGTGGCGAACTTCACCATCGGCACGCCGCCGCAGCCCGCG TCGGCGATCATCGACGTCGCCGGTGAGCTCGTCTGGACGCAGTGCTCGATGTGCAGCCGCTGCTTCAAGCAGGACCTGCC CCTGTTCGTCCCGAACGCGTCGTCCACCTTCCGGCCGGAGCCGTGCGGCACCGACGCCTGCAAGTCCATCCCGAC…	MGRLVTTLLVLCLIYVTTCSLSTRTAAFRAHDLRRGLEQAMRGRLLADATPAGGSAVPIH WSRHLYNVANFTIGTPPQPASAIIDVAGELVWTQCSMCSRCFKQDLPLFVPNASSTFRPE PCGTDACKSIPTSNCSSNMCTYEGTINSKLGGHTLGIVATDTFAIGTATASLGFGCVVAS GIDTMGGPSGLIGLGRAPSSLVSQMNITKFSYCLTPHDSGKNSRLLLGSSAKLAGGGNST TTPFVKTSPGDDMSQYYPIQLDGIKAGDAAIALPPSGNTVLVQTLAPMSFLVDSAYQALK KEVTKAVGAAPTATPLQPFDLCFPKAGLSNASAPDLVFTFQQGAAALTVPPPKYLIDVGE EKGTVCMAILSTSWLNTTALDENLNILGSLQQE…
OsAP83	LOC_Os10g39340.1	C	10	20664132	20665325	ATGGCGGTGTTCCGCGGGCACGACCTCCGGCGAGGTCTAGAGCAAGCCATGCGCAGCCGCCTCCTCGCCGACGCGACGCC GGCAGGAGGCTCGGCCGTGCCCATCCACTGGTCCAGACACCTCTACAACGTGGCGAACTTCACTATCGGCACGCCGCCGC AGCCCGCGTCGGCGATCATCGACGTCGCCGGTGAGCTCGTCTGGACGCAGTGCTCGCGGTGCAGCCGCTGCTTCAAGCAG GACCTGCCCCTGTTCATCCCGAACGCGTCGTCCACCTTCCGGCCGGAGCCGTGCGGCACCGACGCCTGCAAGTCCACCCC GACGAGCAACTGCTCCGGCGACGTGTGCACCTACGAGAGCACCACAAACATCAGGTTGGATCGGCACACCACCTT…	MAVFRGHDLRRGLEQAMRSRLLADATPAGGSAVPIHWSRHLYNVANFTIGTPPQPASAII DVAGELVWTQCSRCSRCFKQDLPLFIPNASSTFRPEPCGTDACKSTPTSNCSGDVCTYES TTNIRLDRHTTLGIVGTETFAIGTATASLAFGCVVASDIDTMDGTSGFIGLGRTPRSLVA QMKLTKFSYCLSPRGTGKSSRLFLGSSAKLAGGESTSTAPFIKTSPDDDSHHYYLLSLDA IRAGNTTIATAQSGGILVMHTVSPFSLLVDSAYRAFKKAVTEAVGGAAAPPMATPPQPFD LCFKKAAGFSRATAPDLVFTFQGGGAALTVPPAKYLIDVGEEKDTACAAILSMARLNRTG LEGVSVLGSLQQENVHFLYDLKKETLSFEPADC…
OsAP84	LOC_Os10g39350.1	C	10	20667693	20668883	ATGGCAAGTCTAGTCTCAACGCTGCTGTTGATGTGCTTGATCCCTCTGACGCGCGCGCACGAACTCCGGCGAGGTCTGGA GCTCGCCGACGACGCGACGACGGCGCGGCCAGGAGGCGTGACCGTGCCCGTCCACTTCTCGCAAGCGTTCTACGTGGTGA ACCTCACCATCGGCACGCCGCCGCAGCCCGTGTCGGCGATCATCGACATCGGCGGGGAGCTCGTCTGGACGCAGTGCGCG CAGCACTGCCGCCGCTGCTTCAAGCAGGACCTGCCCCTGTTCGACACGAACGCGTCGTCCACGTTCCGGCCGGAGCCGTG CGGCGCCGCCGTGTGCGAGTCCATCCCGACGCGCAGCTGCGCCGGGGACGGCGGCGGCGCGTGCGGGTACGAGGC…	MASLVSTLLLMCLIPLTRAHELRRGLELADDATTARPGGVTVPVHFSQAFYVVNLTIGTP PQPVSAIIDIGGELVWTQCAQHCRRCFKQDLPLFDTNASSTFRPEPCGAAVCESIPTRSC AGDGGGACGYEASTSFGRTVGRIGTDAVAIGTAATARLAFGCAVASEMDTMWGSSGSVGL GRTNLSLAAQMNATAFSYCLAPPDTGKSSALFLGASAKLAGAGKGAGTTPFVKTSTPPNS GLSRSYLLRLEAIRAGNATIAMPQSGNTITVSTATPVTALVDSVYRDLRKAVADAVGAAP VPPPVQNYDLCFPKASASGGAPDLVLAFQGGAEMTVPVSSYLFDAGNDTACVAILGSPAL GGVSILGSLQQVNIHLLFDLDKETLSFEPADCS…
OsAP85	LOC_Os10g39360.1	C	10	20674266	20675525	ATGGGAAGGCTGGCGCCAATGCAACTGCTCGTGCTCTGCTTGATCTCCGTGACGACGTGCGCCGCCGCGCACGGCCTCCG GCGAGGTCTAGACCAGCAAGGCATGCGCGGCCGGATCCTCGCCGACGCGACGGCGGCGCCGCCAGGAGGCGCGGTCGTGC CCCTGCACTGGTCCGGTGCTCACTACGTGGCGAACTTCACCATCGGCACGCCGCCGCAGGCCGTGTCGGGGATCGTCGAC CTCTCCGGCGAGCTCGTCTGGACGCAGTGCGCGGCGTGCAGGAGCAGCGGGTGCTTCAAGCAGGAACTCCCCGTGTTCGA CCCGTCCGCGTCGAACACCTACCGGGCGGAGCAGTGCGGCTCCCCGCTCTGCAAGTCCATCCCGACGCGCAACTG…	MGRLAPMQLLVLCLISVTTCAAAHGLRRGLDQQGMRGRILADATAAPPGGAVVPLHWSGA HYVANFTIGTPPQAVSGIVDLSGELVWTQCAACRSSGCFKQELPVFDPSASNTYRAEQCG SPLCKSIPTRNCSGDGECGYEAPSMFGDTFGIASTDAIAIGNAEGRLAFGCVVASDGSID GAMDGPSGFVGLGRTPWSLVGQSNVTAFSYCLALHGPGKKSALFLGASAKLAGAGKSNPP TPLLGQHASNTSDDGSDPYYTVQLEGIKAGDVAVAAASSGGGAITVLQLETFRPLSYLPD AAYQALEKVVTAALGSPSMANPPEPFDLCFQNAAVSGVPDLVFTFQGGATLTAQPSKYLL GDGNGNGTVCLSILSSTRLDSADDGVSILGSLL…
OsAP86	LOC_Os10g39380.1	C	10	20679018	20680139	ATGGGAAGGCTAGTGGCAACACTAGTGCTCGTGATGTGCTCGGCGGCGTGTTCGCTCGCGCGCGCGCACGGCGGCGGCCT CCGGCGAGGTGTAGAGCGTGCCAACATGCGCGGCCGCCTCCTCGCCGACGCGGCGGTGGCAGGAGGCGGCGGCGGCGTCG TGCCGATCTACTGGTCCCAGCCGCTCTACATGGCGAACCTCACCATCGGCACGCCGCCGCAGCCGGCGTCGGCGATCATC CACCTCGCCGGGGAGTTCGTCTGGACGCAGTGCTCGCCGTGCCGCCGCTGCTTCAAGCAGGATCTTCCCCTGTTCAACCG GTCCGCGTCGTCCACCTACCGGCCGGAGCCGTGCGGCACGGCCCTGTGCGAGTCCGTCCCGGCGAGCACCTGCTC…	MGRLVATLVLVMCSAACSLARAHGGGLRRGVERANMRGRLLADAAVAGGGGGVVPIYWSQ PLYMANLTIGTPPQPASAIIHLAGEFVWTQCSPCRRCFKQDLPLFNRSASSTYRPEPCGT ALCESVPASTCSGDGVCSYEVETMFGDTSGIGGTDTFAIGTATASLAFGCAMDSNIKQLL GASGVVGLGRTPWSLVGQMNATAFSYCLAPHGAAGKKSALLLGASAKLAGGKSAATTPLV NTSDDSSDYMIHLEGIKFGDVIIAPPPNGSVVLVDTIFGVSFLVDAAFQAIKKAVTVAVG AAPMATPTKPFDLCFPKAAAAAGANSSLPLPDVVLTFQGAAALTVPPSKYMYDAGNGTVC LAMMSSAMLNLTTELSILGRLHQENIHFLFDLD…
OsAP87	LOC_Os10g39390.1	C	10	20682312	20683529	ATGGGAAGGCCAGTGGCAACACTGTTCGTGCTGTGCTTCATCTCTGTGACGGCGTGCTCGCTCTCGGAGCAGGCCACGCG CGGCCGCCTCCTCGCCGGCGTCGACGCGACACCGCCGGCGGCCGGAGGCGCAGTGGCCGTGCCCATCTACCTGTCGTCCC AGGGGCTCTACGTCGCCAACTTCACCATCGGCACGCCGCCGCAGCCCGTGTCGGCGGTCGTCGACCTCACCGGCGAGCTC GTCTGGACGCAGTGCACGCCGTGCCAGCCCTGCTTCGAGCAGGACCTGCCGCTGTTCGACCCGACCAAGTCGTCCACCTT CCGTGGGCTGCCGTGCGGCTCCCACCTCTGCGAGTCCATCCCGGAGAGCAGCCGCAACTGCACCAGCGACGTGTG…	MGRPVATLFVLCFISVTACSLSEQATRGRLLAGVDATPPAAGGAVAVPIYLSSQGLYVAN FTIGTPPQPVSAVVDLTGELVWTQCTPCQPCFEQDLPLFDPTKSSTFRGLPCGSHLCESI PESSRNCTSDVCIYEAPTKAGDTGGKAGTDTFAIGAAKETLGFGCVVMTDKRLKTIGGPS GIVGLGRTPWSLVTQMNVTAFSYCLAGKSSGALFLGATAKQLAGGKNSSTPFVIKTSAGS SDNGSNPYYMVKLAGIKTGGAPLQAASSSGSTVLLDTVSRASYLADGAYKALKKALTAAV GVQPVASPPKPYDLCFPKAVAGDAPELVFTFDGGAALTVPPANYLLASGNGTVCLTIGSS ASLNLTGELEGASILGSLQQENVHVLFDLKEET…
OsAP88	LOC_Os11g01360.1	A	11	216284	215821	ATGGATCCAAAGCATTTTAAGGGGGATCACACCTATGTCCATGTTTCTCGCAAAGGCTACTGGCAGTTTAACACGCGGGA TCTCCTTACTGATGGCCACTCAACTGGCTTCTATGCAAAAGGCTGTGCTGCTATTGTGGACTCTAGAACTTCCTTGCTTA CTGATCCTACAGCTATAGTTGCTCAGGTGAACCATGCTACTGAGGCTGAAGGAATTATCAGCACGGAATGA	MDPKHFKGDHTYVHVSRKGYWQFNTRDLLTDGHSTGFYAKGCAAIVDSRTSLLTDPTAIV AQVNHATEAEGIISTE
OsAP89	LOC_Os11g10910.1	C	11	6019558	6016530	ATGGCTAGGAGGATTATTTTCCTACTGTTCCTCATAGCGTGTGTAGTCGACAGAAGCGTCAACGTGCATTGCGAGAAGCA ACTTGTGTCATCGTTCGACAAACATGACAACGCATCGTCTTCACTAGCTGAGCTGTTCTCTGGGAAAAGGATACCCCTTT TCCGATATATCACCAACAAAACATCAAGGCTATCAACTAAAGCTGTACAGGTCGGATGGGATCGAGGGCTACAAACATCC CTATATGTCATATCAGTTGGGCTTGGCACACCAGCCAAGACACAGATCGTAGAGATAGACACCGGGAGCTCCACATCCTG GGTCTTCTGCGAGTGCGACGGCTGCCACACCAACCCCCGAACATTTCTGCAGTCAAGGTCTACCACATGTGCCAA…	MARRIIFLLFLIACVVDRSVNVHCEKQLVSSFDKHDNASSSLAELFSGKRIPLFRYITNK TSRLSTKAVQVGWDRGLQTSLYVISVGLGTPAKTQIVEIDTGSSTSWVFCECDGCHTNPR TFLQSRSTTCAKVSCGTSMCLLGGSDPHCQDSENYPDCPFRVSYQDGSASYGILYQDTLT FSDVQKIPGFSFGCNMDSFGANEFGNVDGLLGMGAGPMSVLKQSSPTFDCFSYCLPLQKS ERGFFSKTTGYFSLGKVATRTDVRYTKMVARKKNTELFFVDLTAISVDGERLGLSPSVFS RKGVVFDSGSELSYIPDRALSVLSQRIRELLLKRGAAEEESERNCYDMRSVDEGDMPAIS LHFDDGARFDLGSHGVFVERSVQEQDVWCLAFA…
OsAP90	LOC_Os11g13500.1	A	11	7395706	7393148	ATGGGGGAGAAGCGTCGGAGCCCGCTTCCCCTCCTCTCACAGGGGCCGCCGCTGTCGAACCTGTGTTACCTGGGGGCGGA GTTCAGGTTCCAGCGGGCGGAGCTCGGGGCGGAGATGATGACCGACGATGTGGTAACAGCCTTCGAGCTAAGCCGGGCCA TCGACGATGGAGTGCTGCAGCCTTTGCCCTTTGGTTCGCTGACATGCTGTTCCTTCTATATCGCGTGCTTTTTCCACCGC TACAAGTCCGAGCAGCCAAGCACTTATCGCAAGAATGGAAAACCAGCTGCCATTCAATATGGCACTGGTTCAGTTGATGG GTTTTTCAACGAGGATAGTGTTACAGTAGGTGATCTGGTTGTGAAAGATCAGAAAATAGCTATTGGAGATGAGGT…	MGEKRRSPLPLLSQGPPLSNLCYLGAEFRFQRAELGAEMMTDDVVTAFELSRAIDDGVLQ PLPFGSLTCCSFYIACFFHRYKSEQPSTYRKNGKPAAIQYGTGSVDGFFNEDSVTVGDLV VKDQKIAIGDEVNIWL
OsAP91	LOC_Os12g05750.1	C	11	2650771	2649653	ATGATCCAGCCAGCAAACATACCTGCAGACTCCTCCACCGTCATAGGCGATGATAGCATGCGCAAGAACAAGTATTTCAT GGGCATCAGCCTTGGCACACCACCTGTCTTCAATCTTGTGACCATTGACACCGGCTCAACTCTCTCCTGGGTTCAGTGTA AAAATTGTCAGATAAAATGCTATGACCAAGCTGCAAAAGCTGGACAAATATTCAACCCTTACAATTCTTCAACTTACAGT AAAGTTGGGTGCTCAACTGAGGCTTGCAATGGCATGCACATGGATCTTGCTGTTGAGTATGGGTGTGTAGAAGAGGATGA TACTTGTATCTACAGCTTAAGATATGGGTCAGGAGAGTATTCAGTTGGGTACTTAGGGAAAGACAGGCTCACTCT…	MIQPANIPADSSTVIGDDSMRKNKYFMGISLGTPPVFNLVTIDTGSTLSWVQCKNCQIKC YDQAAKAGQIFNPYNSSTYSKVGCSTEACNGMHMDLAVEYGCVEEDDTCIYSLRYGSGEY SVGYLGKDRLTLASNRSIDNFIFGCGEDNLYNGVNAGIIGFGTKSYSFFNQVCQQTDYTA FSYCFPRDHENEGSLTIGPYARDINLMWTKLIYYDHKPAYAIQQLDMMVNGIRLEIDPYI YISKMTIVDSGTADTYILSPVFDALDKAMTKEMQAKGYTRGWDERRICFISNSGSANWND FPTVEMKLIRSTLKLPVENAFYESSNNVICSTFLPDDAGVRGVQMLGNRAVRSFKLVFDI QAMNFGFKARAC
OsAP92	LOC_Os12g26470.1	C	12	15460562	15459154	ATGGCCAGGAGCATGGCCGTGTCGACGTTGCTGCTACTAGCAGCTGCTTCTCTCCTCAGCCTGCAACTACTCCACCCGCC GCCGGTGGCCTCCGCCGCCGCCGTCCGCGCCAGACCAAAGGTCGGCGGCTACTCCGCCAAAAGCCGGCCATGGGTGTCCA AGCTGGTCGCCGGATTCCTCAAGAAGCAGCTGCGCAACAGGGGCAACAAGCAGCAGCAGCAGCAGCTCGGCGGCGAGGCG GCGTCCGGCGCCGCGCCGCCGCTCGTCATCAACATCACCGTCGGGACACCCGTCGCGCAGACCGTCTCCGGCCTCGTCGA CATCACGAGCTATTTCGTGTGGGCGCAGTGCGCGCCCTTGACGTACGGCGGGTCGGCGGCGAACACGTCGGGCTA…	MARSMAVSTLLLLAAASLLSLQLLHPPPVASAAAVRARPKVGGYSAKSRPWVSKLVAGFL KKQLRNRGNKQQQQQLGGEAASGAAPPLVINITVGTPVAQTVSGLVDITSYFVWAQCAPL TYGGSAANTSGYLATDTFTFGATAVPGVVFGCSDASYGDFAGASGVIGIGRGNLSLISQL QFGKFSYQLLAPEATDDGSADSVIRFGDDAVPKTKRGRSTPLLSSTLYPDFYYVNLTGVR VDGNRLDAIPAGTFDLRANGTGGVILSSTTPVTYLEQAAYDVVRAAVASRIGLPAVNGSA ALELDLCYNASSMAKVKVPKLTLVFDGGADMDLSAANYFYIDNDTGLECLTMLPSQGGSV LGTLLQTGTNMIYDVDAGRLTFETAPAAAAAVS…
OsAP93	LOC_Os12g39360.1	C	12	24179044	24180384	ATGGCGCGAAAGCTGTTCGTTCTCGTGCTCATCATGTGTTCGACCACCGCCCTAATTACTTGCACCAATGGCGGCGCCGG CGACGGAGGCGAAGGGCTCCACATGAAGCTCACCCACGTCGACGCCAAGGGTAACTACACCGCGGAGGAGCTCGTGCGGC GCGCCGTCGCCGCCGGCAAGCAGCGGCTGGCCTTCCTGGACGCCGCGATGGCCGGCGGCGGCGACGGCGGCGGCGTGGGC GCGCCCGTCCGCTGGGCGACGCTGCAGTACGTCGCCGAGTACCTCATCGGCGACCCGCCGCAGCGCGCGGAGGCGCTCAT CGACACCGGCAGCGACCTCGTCTGGACGCAGTGCTCCACCTGCCTCCGCAAGGTGTGTGCCAGGCAGGCGCTGCC…	MARKLFVLVLIMCSTTALITCTNGGAGDGGEGLHMKLTHVDAKGNYTAEELVRRAVAAGK QRLAFLDAAMAGGGDGGGVGAPVRWATLQYVAEYLIGDPPQRAEALIDTGSDLVWTQCST CLRKVCARQALPYYNSSASSTFAPVPCAARICAANDDIIHFCDLAAGCSVIAGYGAGVVA GTLGTEAFAFQSGTAELAFGCVTFTRIVQGALHGASGLIGLGRGRLSLVSQTGATKFSYC LTPYFHNNGATGHLFVGASASLGGHGDVMTTQFVKGPKGSPFYYLPLIGLTVGETRLPIP ATVFDLREVAPGLFSGGVIIDSGSPFTSLVHDAYDALASELAARLNGSLVAPPPDADDGA LCVARRDVGRVVPAVVFHFRGGADMAVPAESYW…
