# Supplementary material for: Genome-wide identification, evolution and expression analysis of the aspartic protease gene family during rapid growth of moso bamboo (Phyllostachys edulis) shoots
Source: BMC Genomics. 2021 Jan 10;22:45. doi: 10.1186/s12864-020-07290-7 (PMC7798191; doi:10.1186/s12864-020-07290-7)
Supplement: Supplementary file 3 — Additional file 3: Table S3. Estimated divergence time of AP gene pairs in P. edulis. [file 12864_2020_7290_MOESM3_ESM.xlsx]

## Sheet: Sheet1
Table S3. Estimated divergence time of AP gene pairs in Phyllostachys edulis
Gene 1	Gene 2	Ka	Ks	Ka/Ks	Divergence-time (million years ago)
PhAP15.1	PhAP15.2	0.0306533	0.134816	0.227372	10.37
PhAP44/90.1	PhAP44/90.2	0.0238185	0.152034	0.156666	11.69
PhAP44/90.1	PhAP10.1	0.0948156	0.462199	0.20514	35.55
PhAP50.2	PhAP50.1	0.0418726	0.129996	0.322105	10.0
PhAP44/90.2	PhAP10.1	0.0900568	0.500476	0.179942	38.5
PhAP41.1	PhAP41.2	0.0497365	0.16127	0.308404	12.41
PhAP41.1	PhAP88.8	0.0983557	0.824321	0.119317	63.41
PhAP41.1	PhAP88.7	0.100567	0.771012	0.130435	59.31
PhAP74.1	PhAP74.2	0.0370379	0.147533	0.251049	11.35
PhAP25.2	PhAP25.1	0.0618019	0.156461	0.394999	12.04
PhAP23.1	PhAP23.2	0.0299227	0.0926887	0.32283	7.13
PhAP22.1	PhAP22.2	0.0256501	0.136911	0.187348	10.53
PhAP22.1	PhAP53.2	0.122664	0.350062	0.350407	26.93
PhAP22.1	PhAP53.1	0.138706	0.305447	0.454109	23.5
PhAP72.1	PhAP72.2	0.0252191	0.038178	0.660565	2.94
PhAP31.2	PhAP31.1	0.0519572	0.134595	0.386028	10.35
PhAP93.5	PhAP93.6	0.0702277	0.0840751	0.835298	6.47
PhAP93.5	PhAP93.2	0.22988	0.462194	0.497367	35.55
PhAP93.5	PhAP93.1	0.25536	0.499434	0.511298	38.42
PhAP65.2	PhAP65.1	0.0163669	0.0941602	0.173819	7.24
PhAsp3.2	PhAsp3.1	0.0624673	0.201137	0.310572	15.47
PhAsp2.1	PhAsp2.2	0.0395732	0.130881	0.302361	10.07
PhAP22.2	PhAP53.1	0.137361	0.317267	0.432952	24.41
PhAP22.2	PhAP53.2	0.119508	0.365575	0.326903	28.12
PhAP56.3	PhAP56.1	0.0586501	0.0764839	0.76683	5.88
PhAP88.7	PhAP88.8	0.0246809	0.13303	0.185529	10.23
PhAP88.7	PhAP41.2	0.11741	0.687086	0.170882	52.85
PhAP20.2	PhAP20.1	0	0.00254022	0	0.2
PhAP66.1	PhAP66.2	0.0243859	0.126266	0.193132	9.71
PhAP70.1	PhAP70.2	0.0793106	0.228629	0.346897	17.59
PhAP58.1	PhAP58.2	0.0505299	0.133173	0.379432	10.24
PhAP14.1	PhAP14.2	0.0637016	0.135929	0.468638	10.46
PhAP8/21.3	PhAP8/21.4	0.0405984	0.0377804	1.07459	2.91
PhAP8/21.3	PhAP8/21.2	0.0615642	0.126335	0.487307	9.72
PhAP8/21.3	PhAP8/21.1	0.0636302	0.123517	0.515153	9.5
PhAP9.1	PhAP9.2	0.0521456	0.159599	0.326729	12.28
PhAP57.2	PhAP57.6	0.00396826	0.00547948	0.724205	0.42
PhAP57.2	PhAP57.7	0.00396892	0.0165524	0.239779	1.27
PhAP57.2	PhAP57.3	0.155132	0.443696	0.349636	34.13
PhAP57.3	PhAP57.4	0.0894665	0.070148	1.2754	5.4
PhAP57.3	PhAP57.6	0.156746	0.442554	0.354185	34.04
PhAP57.3	PhAP57.7	0.157554	0.44456	0.354403	34.2
PhAP59.3	PhAP59.2	0.0272841	0.041048	0.664689	3.16
PhAP59.3	PhAP59.1	0.106147	0.21932	0.483983	16.87
PhAP19.1	PhAP19.2	0.0412906	0.115726	0.356796	8.9
PhAP19.1	PhAP35.1	0.136889	0.672186	0.203648	51.71
PhAP45.2	PhAP45.1	0.048176	0.136066	0.354063	10.47
PhAP45.2	PhAP7.3	0.116322	0.382729	0.303927	29.44
PhAP45.2	PhAP7.1	0.148322	0.406351	0.36501	31.26
PhAP7.1	PhAP7.3	0.124368	0.209552	0.593496	16.12
PhAP7.1	PhAP45.1	0.144158	0.417183	0.345552	32.09
PhAP41.2	PhAP88.8	0.117735	0.778293	0.151274	59.87
PhAP12.1	PhAP12.2	0.0226387	0.0760563	0.297658	5.85
PhAP12.1	PhAP12.3	0.0348033	0.0755015	0.460961	5.81
PhAP59.1	PhAP59.2	0.119289	0.239505	0.498064	18.42
PhAP93.1	PhAP93.2	0.0204957	0.0191551	1.06999	1.47
PhAP93.1	PhAP93.3	0.0587579	0.0689507	0.852173	5.3
PhAP93.1	PhAP93.4	0.171935	0.310531	0.55368	23.89
PhAP93.2	PhAP93.3	0.0516871	0.0683047	0.756714	5.25
PhAP93.2	PhAP93.4	0.176662	0.318487	0.554691	24.5
PhAP93.3	PhAP93.4	0.174648	0.289472	0.603331	22.27
PhAP53.2	PhAP53.1	0.0404742	0.176938	0.228747	13.61
PhAP8/21.1	PhAP8/21.2	0.0139261	0.0170301	0.817738	1.31
PhAP8/21.1	PhAP8/21.4	0.0810898	0.143068	0.566792	11.01
PhAP8/21.2	PhAP8/21.4	0.0790067	0.145894	0.541534	11.22
PhAP7.3	PhAP45.1	0.101549	0.380843	0.266644	29.3
PhAP57.6	PhAP57.7	0.00795632	0.0221725	0.358837	1.71
