# Supplementary material for: Genome-wide identification, evolution and expression analysis of the aspartic protease gene family during rapid growth of moso bamboo (Phyllostachys edulis) shoots
Source: BMC Genomics. 2021 Jan 10;22:45. doi: 10.1186/s12864-020-07290-7 (PMC7798191; doi:10.1186/s12864-020-07290-7)
Supplement: Supplementary file 8 — Additional file 8: Table S4. The expression data of PhAPs in different tissues. [file 12864_2020_7290_MOESM8_ESM.xlsx]

## Sheet: Sheet1
Table S4. The expression data of PhAPs in different tissues
Gene ID	Name	root-9	root-10	shoot-D1	shoot-D2	shoot-D3	shoot-D4	shoot-D5	shoot-D6	leaf-1	leaf-2	leaf-3	leaf-4	bud-7	bud-8	Rhizome-1	Rhizome-2
PH02Gene35825.t1	PhAP41.2	34.7506	28.833	14.1401	12.4913	6.19766	5.04638	5.53172	5.40233	109.096	113.529	57.3266	58.7035	190.892	190.464	817.886	820.613
PH02Gene01338.t1	PhAP44/90.1	296.495	300.55	183.429	186.885	161.423	161.546	173.071	165.853	352.329	350.079	219.326	218.382	249.73	246.386	268.126	264.687
PH02Gene04233.t1	PhAP44/90.2	695.127	698.304	101.96	101.493	100.14	101.187	112.275	114.258	116.271	113.463	193.596	191.448	254.185	262.3	207.584	211.781
PH02Gene04314.t1	PhAP41.1	15.0113	14.225	16.319	16.5516	15.2718	15.5721	11.3009	11.6677	26.4309	25.0495	53.1383	54.2797	101.709	95.6066	162.818	167.893
PH02Gene45812.t1	PhAP53.2	54.093	52.451	1.7893	2.20953	1.61668	1.24298	0.581262	0.501001	1.56302	1.41315	53.968	52.408	51.6616	49.4148	155.256	157.909
PH02Gene05084.t1	PhAP74.1	32.634	33.6492	14.5714	15.3994	13.7083	12.8209	9.49753	9.66409	5.16447	4.85654	11.0759	10.6979	12.4508	14.097	126.955	124.136
PH02Gene08117.t1	PhAP23.1	81.4427	85.5116	31.3728	31.4616	25.5298	24.5014	24.1103	25.5604	33.2858	32.7862	68.2612	68.5252	102.519	99.7324	120.256	121.24
PH02Gene40954.t1	PhAP74.2	7.97422	7.19279	48.419	49.1283	37.7562	37.0741	33.67	34.0544	6.47334	7.08171	5.5309	4.99964	11.4852	10.699	98.4697	103.78
PH02Gene45954.t1	PhAP23.2	10.0462	7.93935	16.7997	15.3648	10.4673	10.4048	10.9534	10.8055	36.988	35.2263	22.0079	19.6517	31.4158	29.221	76.2058	79.637
PH02Gene38506.t1	PhAP10.1	44.0961	46.3881	35.7093	35.1751	30.0505	27.7757	31.0303	32.3273	86.1552	88.4212	24.9574	25.1019	40.0807	41.5805	46.7787	47.1868
PH02Gene25611.t1	PhAP58.1	0.704835	0.820281	0	0.022716	0.027029	0	0.025684	0	0.0942	0.096109	0.1215	0.215927	0.032424	0	45.4866	44.1428
PH02Gene46770.t1	PhAP35.1	16.2353	15.6329	7.49495	6.84797	5.3023	4.67094	6.73555	5.84902	10.1337	9.31775	8.50926	8.47704	8.52924	8.62704	35.4948	36.3706
PH02Gene24663.t1	PhAP88.7	110.594	114.493	29.1901	28.6189	23.8079	22.6712	21.6679	22.61	121.945	127.57	41.9313	38.8682	84.9645	85.0672	34.2334	35.8113
PH02Gene37289.t1	PhAP59.1	1.87939	1.46052	4.9557	5.37012	1.90053	1.29522	2.63308	2.26395	0.149043	0.274525	1.73077	2.08001	1.8481	2.09609	22.0622	22.49
PH02Gene00692.t1	PhAP15.1	15.0075	15.0995	10.8818	10.0421	8.4695	7.67948	10.1648	9.20688	3.16203	3.98475	13.3181	14.8162	11.2377	12.232	21.7755	22.9415
PH02Gene13074.t1	PhAP65.2	6.67751	7.68819	5.10047	4.65828	4.04759	3.57374	4.29804	4.95052	7.07846	6.76278	13.2227	14.7389	11.0692	11.9488	20.3723	19.8114
PH02Gene40930.t1	PhAP58.2	5.86669	5.63722	0.695638	0.579868	0.583987	0.592156	0.403443	0.313828	0.308276	0.09436	0.178952	0.242312	26.4594	28.2965	20.0677	22.5828
PH02Gene48838.t1	PhAP65.1	8.35539	8.21343	5.38956	5.76395	5.36029	6.67496	5.96819	6.16377	5.92814	5.23386	11.3847	11.0608	9.37844	8.38892	17.8416	18.7899
PH02Gene06469.t1	PhAP24.1	15.7347	16.6458	14.307	15.4334	16.1924	16.6576	17.6002	16.7053	14.0266	14.0282	10.0809	11.9339	8.85164	8.99019	16.9331	15.8622
PH02Gene49310.t1	PhAP53.1	7.86453	6.96102	0.212536	0.230024	0.091042	0.147215	0.057822	0.138437	0.459389	0.576731	0.47814	0.728229	0.655681	0.961764	16.8111	16.4255
PH02Gene19104.t1	PhAP31.1	7.37453	7.55588	3.61053	4.61533	4.39959	5.37927	4.33157	4.77755	4.22548	4.15402	3.44061	3.84677	3.80613	4.48289	14.803	13.9386
PH02Gene36699.t1	PhAP12.1	1.10084	1.05941	18.4556	16.7893	13.7333	13.6674	12.3509	14.039	8.89143	8.46599	16.1656	15.3234	5.19077	5.0462	10.3474	9.99743
PH02Gene17856.t1	PhAP15.2	11.0127	11.9377	8.52836	8.193	4.86028	5.31996	7.63805	6.8929	4.16415	3.71686	5.41892	6.1049	7.35463	7.08279	8.59736	7.17339
PH02Gene47978.t1	PhAP88.8	12.028	11.491	2.71905	2.82575	1.6243	2.37665	2.46008	1.72898	22.3686	21.8935	1.67106	1.73102	82.1251	84.5968	8.31662	7.17612
PH02Gene32171.t1	PhAP19.1	23.0589	21.1491	19.9514	20.1043	14.8396	13.275	20.6914	20.1955	4.44587	3.85758	17.1567	16.0835	15.9319	16.3319	8.25233	8.59817
PH02Gene22193.t1	PhAP4.2	5.7959	6.68658	52.6748	50.3784	40.1767	39.8894	42.187	40.0892	10.0757	11.979	13.9701	13.0651	10.0703	11.3224	7.70276	6.75884
PH02Gene34861.t1	PhAP88.4	0.972916	0.722144	6.12916	6.85652	6.62452	7.6771	7.92903	6.66881	6.78373	8.47486	1.46462	1.3121	2.36514	3.5923	6.98241	6.34134
PH02Gene00313.t1	PhAP39.1	0	0	0	0.127077	0.22531	0.036454	0.215834	0.17235	0	0.134423	0.296734	0.430269	1.71507	1.55783	6.90283	5.60913
PH02Gene32528.t1	PhAsp3.1	5.09857	5.12154	17.3392	16.5441	13.6733	12.614	10.5368	11.4052	2.34047	2.38755	9.05097	7.4257	12.6652	11.654	6.32742	6.51997
PH02Gene16247.t1	PhAsp1.1	3.12208	2.25549	9.78676	9.17264	11.3492	10.1724	13.0205	11.6802	26.1203	25.568	6.85204	6.04199	8.76658	9.20795	5.18431	5.53178
PH02Gene47928.t1	PhAP7.3	3.5086	3.77499	45.9366	46.6459	47.5901	50.4897	64.3839	61.3125	23.0876	22.7167	35.7954	36.9816	17.1452	15.8009	5.07052	3.82995
PH02Gene00186.t1	PhAP88.5	0.61954	1.26531	0.943032	0.182498	0.412306	0.403815	0.82995	1.49886	2.29019	2.05335	0.956387	0.487828	1.88246	2.5419	4.45917	1.99443
PH02Gene10681.t1	PhAP31.2	4.23969	4.5936	9.26633	8.91117	10.4091	10.3019	10.3202	9.57499	5.30116	4.70296	4.77368	5.1318	8.70134	6.89057	3.54008	4.0659
PH02Gene39542.t1	PhAP18.1	0.380399	0.473334	3.85506	3.4454	1.82544	1.67697	3.84847	3.7927	0.16707	0.255734	3.85503	4.38093	9.21518	7.8686	3.12395	3.38457
PH02Gene18397.t1	PhAP43.1	0.413922	0.282681	7.54502	7.463	6.79781	6.713	8.78894	8.94302	0.530065	0.216274	15.7103	16.1944	11.0009	11.3932	2.99933	3.76878
PH02Gene23663.t1	PhAP40.2	2.58327	2.55714	12.2531	9.79802	12.1006	12.1286	16.4667	16.3665	2.99825	3.05682	1.99879	2.67626	3.00219	2.66595	1.55997	1.95328
PH02Gene36629.t1	PhAP7.2	0.205026	0.262344	0.511871	0.417021	0.22306	0.086665	0.257813	0.288389	1.99398	1.44377	0.202053	0.358776	0.053688	0.108974	1.48246	1.16104
PH02Gene20744.t1	PhAsp2.2	0.591713	0.32321	1.42687	1.22696	0.622711	1.1764	1.81999	1.36311	0.969702	0.903593	8.93188	8.46822	10.8049	10.2108	1.4812	1.27911
PH02Gene39278.t1	PhAP9.2	16.5361	16.6112	2.97595	3.08684	1.41313	1.22859	1.31701	1.12796	1.75163	1.64329	4.75887	5.33338	3.76851	5.13331	1.45146	1.16453
PH02Gene04108.t1	PhAP4.1	26.9849	29.0616	27.0536	29.8592	22.1796	25.7007	23.4644	23.1926	3.71744	3.5745	6.35174	5.03615	3.2884	3.91227	1.39301	1.63627
PH02Gene42037.t1	PhAP19.2	9.06025	7.89688	5.53076	5.25833	4.45965	5.36646	6.43984	7.27059	1.86786	1.91662	7.39321	7.1761	9.69731	8.04787	1.37867	1.73071
PH02Gene49013.t1	PhAP59.2	0	0	8.77819	8.15844	8.93483	8.18568	9.48843	10.5921	10.7953	9.7432	0.365593	0.35885	10.6391	9.9015	1.17544	1.25408
PH02Gene25261.t1	PhAP70.1	0.541971	0.312305	18.499	17.2188	15.7713	16.2841	13.7412	15.035	4.82372	4.46035	7.9165	7.22087	3.22042	2.3256	1.1637	1.09943
PH02Gene15818.t1	PhAsp3.2	1.86009	2.26233	3.5246	3.27184	3.09402	2.67273	4.10177	4.66741	0.436622	1.01196	3.71737	3.19023	1.55186	1.74151	1.08101	0.502683
PH02Gene48297.t1	PhAP20.1	12.3364	10.841	0.336611	0.186817	0.295904	0.057414	0.225389	0.107918	0.17219	0.316168	3.69523	3.07607	13.9922	13.993	0.902219	1.0547
PH02Gene35561.t3	PhAP70.2	0	0.10357	28.6069	26.9452	32.2749	32.1172	25.7883	26.129	2.24418	2.571	3.97158	4.10051	2.38537	1.73544	0.759793	0.546919
PH02Gene02167.t1	PhAP36.2	108.362	106.094	0.083164	0.053341	0	0.061405	0	0.028901	0.147517	0	5.77206	6.14963	139.462	135.365	0.695504	0.661891
PH02Gene34856.t1	PhAP7.1	0.525534	0.619735	25.4043	26.5432	31.5061	32.5428	41.0879	42.7532	8.03597	8.16781	7.00573	8.76837	2.86686	2.99948	0.657686	0.450578
PH02Gene48476.t1	PhAP45.1	0.938901	0.73441	4.59727	4.11144	4.05864	4.75836	7.08747	7.16328	6.23563	5.41943	0.160702	0.162959	0.137109	0.174661	0.524321	0.21022
PH02Gene00269.t1	PhAP40.1	2.74655	2.57931	37.4581	37.5007	43.3093	43.3702	48.3894	48.1204	12.6294	14.3191	11.2071	11.3472	6.76316	6.49305	0.428716	0.353823
PH02Gene36443.t1	PhAP12.3	0	0	16.7281	17.9668	10.2755	8.97137	19.7438	13.5988	2.93666	2.85585	6.65756	7.12765	3.98473	2.99004	0.356191	0
PH02Gene37555.t1	PhAP73.1	0.737629	1.09914	0.103311	0.099383	0.029517	0	0	0	0	0	0.332064	0.505769	9.84799	10.2527	0.323976	0.217661
PH02Gene05308.t2	PhAP52.2	23.3188	26.1422	0.113617	0.218552	0.130104	0.100946	0.024708	0.165675	0.060416	0.061644	2.36763	3.0279	12.0779	13.3449	0.285005	0.31919
PH02Gene49858.t1	PhAP88.1	0	0	0	0.193883	0.211822	0	0.222668	0.215088	0.535528	0	0	0	0.257343	0	0.276261	1.11051
PH02Gene23205.t1	PhAP49.1	0.240058	0.600752	55.6524	55.2519	35.4555	35.8124	39.5564	39.8621	1.59486	1.44147	375.133	369.068	309.973	305.016	0.271779	0.038687
PH02Gene28161.t1	PhAP52.1	29.8083	30.1543	0.770452	0.696131	0.320691	0.544325	0.406225	0.364611	0.651837	0.601719	11.6513	13.4486	21.0933	22.9861	0.260296	0.491917
PH02Gene38235.t1	PhAP66.2	0.036398	0.037283	16.2829	14.3965	12.3137	12.8794	17.0845	15.7207	36.0538	32.7745	4.97068	4.71752	0.537631	0.629642	0.234383	0.314896
PH02Gene23895.t1	PhAP68/76.1	0.275166	0.187952	21.8896	22.5048	19.3085	19.7481	15.3492	14.4993	19.141	20.9033	5.87922	5.04725	3.7202	3.74551	0.197026	0.496456
PH02Gene05468.t1	PhAP25.2	0.113546	0.174306	78.2697	76.252	112.503	113.675	104.615	109.062	32.2483	28.2951	26.4796	23.4616	4.38877	3.85138	0.182312	0
PH02Gene41848.t1	PhAP31.3	0.048611	0	0.597722	0.68332	0.562383	0.661705	0.366747	0.397931	0.04977	0.304357	0	0	0.050982	0	0.156268	0
PH02Gene42938.t1	PhAP72.3	42.9465	41.9359	0.488373	0.783077	0.619627	0.901789	0.649644	0.763585	0.252644	0.552203	8.5097	9.77331	27.5593	30.0248	0.151267	0.266753
PH02Gene51460.t1	PhAP87.1	0.299148	0.279195	0.303099	0.093186	0.170817	0.066311	0.097925	0.034808	0.621229	0.382379	0.16673	0.156378	0.082071	0.043641	0.146615	0.378856
PH02Gene48179.t1	PhAP88.6	0.138685	0.136958	0.127303	0.270476	0.044493	0.071895	0.165135	0.172115	0.935342	1.4569	0.309578	0.146671	0.306069	0.523121	0.130604	0.157216
PH02Gene48281.t1	PhAP13.1	3.52691	3.57049	0.249551	0.030018	0.035527	0	0.03398	0	0.124561	0	3.40603	3.70155	1.02443	0.996737	0.130455	0.087618
PH02Gene11434.t1	PhAP16.1	1.71698	1.07048	45.7684	45.8306	52.4791	54.4517	52.3262	47.5231	46.8698	48.8985	5.24373	5.77355	9.36835	10.072	0.120163	0
PH02Gene09048.t1	PhAP5.2	1.13776	1.16541	0.226066	0.842836	0.096733	0.093865	0.338391	0.235723	0.977514	0.690212	0.25422	0.110615	0.464606	0.550392	0.118166	0.277821
PH02Gene43267.t1	PhAP64.1	1.74027	1.70989	0.0547	0.078938	0.062452	0.060595	0.029768	0	0	0	1.72259	1.74898	13.9453	15.9118	0.114363	0.192068
PH02Gene20659.t1	PhAP50.3	0	0	0	0.062646	0	0	0.192418	0	0.758179	0.511914	0	0.190633	0.175324	0	0.104898	0.205957
PH02Gene07820.t1	PhAP32.1	0.080192	0.027392	0.494712	0.832553	0.803629	0.389629	0.649674	0.793383	1.61624	1.74044	0.318292	0.323286	0.430262	0.575671	0.086172	0.115824
PH02Gene16249.t1	PhAsp2.1	0.588193	0.803227	38.9316	37.2789	28.3411	30.0411	40.295	40.6424	0.240986	0.084751	1.202	1.26465	3.01599	3.27192	0.084139	0
PH02Gene16415.t1	PhAP22.2	6.68166	7.24461	2.53862	2.79602	1.59503	1.80648	1.05396	0.623853	0.131389	0.221471	9.67252	8.45003	3.39884	3.18911	0.075835	0.076418
PH02Gene02594.t1	PhAP32.2	0.141301	0.289487	0.217633	0.130861	0.12425	0.090416	0.266476	0.056714	0	0	0.034968	0.035504	0.18645	0.378664	0.075835	0
PH02Gene38296.t1	PhAP39.2	0	0	0	0	0	0	0	0	0	0.060831	0	0	0.030802	0	0.062499	0.062997
PH02Gene27439.t1	PhAP14.1	1.28123	1.23258	2.58066	3.04315	4.02366	3.96956	2.39006	3.81666	1.82298	1.61575	4.67499	4.53482	1.69375	2.33764	0.056199	0.141636
PH02Gene15291.t1	PhAP25.1	0	0	27.25	26.0627	13.8536	12.4679	10.0724	10.0431	23.5669	24.5741	0.237974	0.386389	0.404944	0.102753	0.05171	0
PH02Gene50624.t1	PhAP56.2	0	0	0	0.058081	0	0	0	0.031487	0	0	0	0.039362	0	0	0.042069	0
PH02Gene21663.t1	PhAP72.2	36.314	38.8722	0.508649	0.353447	0.322444	0.125153	0.276866	0.176792	0.075193	0.07669	0.363172	0.221231	0.232626	0.591582	0.039389	0.079377
PH02Gene32972.t1	PhAP50.1	2.62066	2.64261	0.140128	0.242676	0.223885	0.465519	0.244064	0.525971	0.111857	0.190143	1.87301	1.42623	4.45466	5.4982	0.039064	0
PH02Gene08177.t1	PhAP22.1	31.302	30.6002	0.532604	0.577121	0.452721	0.661413	0.276937	0.169232	0.265265	0.110147	46.9369	49.8159	38.7978	38.2627	0.037716	0.076013
PH02Gene47708.t1	PhAP8/21.1	1.48404	1.04592	0.482741	0.332552	0.153703	0.089476	0.146472	0.224443	0.143221	0.468212	16.0094	16.6408	26.0617	25.9928	0.037517	0
PH02Gene47709.t1	PhAP8/21.2	1.94114	1.53188	1.05154	0.832756	0.276665	0.328079	0.117177	0.168332	0.107416	0.116137	2.46759	1.7684	3.67195	3.61028	0.037517	0.075613
PH02Gene23192.t1	PhAP48.1	0	0	0.612635	0.486875	0.06085	0.059037	0.057974	0.02776	0	0	0.308174	0.27814	0.438248	0.333776	0.037125	0
PH02Gene31924.t1	PhAP59.3	1.22511	1.12521	0.294668	0.153321	0	0.184269	0.084084	0.054363	0.111364	0.070977	12.7979	14.6095	6.53041	6.16824	0.034347	0.035027
PH02Gene43082.t1	PhAP44/90.3	0.023591	0	0	0	0.019981	0	0	0	0	0.023581	0.022389	0.022749	0	0	0.02423	0
PH02Gene09492.t1	PhAP72.1	4.71891	6.61654	0	0	0	0	0	0	0	0	0	0	25.4369	23.4291	0	0
PH02Gene27601.t1	PhAP8/21.3	1.29318	1.86175	0.107669	0.103583	0.153703	0.119302	0.146472	0.112222	0	0	9.30771	9.13434	9.27099	7.53191	0	0
PH02Gene25083.t1	PhAP66.1	0	0	2.19806	1.30366	0.546669	0.998505	1.28845	0.8815	1.61377	1.91824	5.54126	5.51559	4.24728	3.56204	0	0
PH02Gene02593.t1	PhAP50.2	0.145593	0.37732	0.112102	0.053928	0.063967	0	0.091524	0.204544	0	0	3.99816	4.8638	1.30567	1.67675	0	0
PH02Gene25701.t1	PhAP28.1	0	0	0	0	0	0	0	0	0	0	0.20178	0.375622	0.896827	0.692159	0	0
PH02Gene42501.t1	PhAP36.1	0	0	0	0	0	0	0	0	0	0	0.081129	0.041334	0.777935	0.833424	0	0
PH02Gene42937.t1	PhAP69.1	0	0	0.028258	0	0	0	0	0.029465	0	0	1.96113	2.65477	0.696909	0.668333	0	0
PH02Gene26011.t1	PhAP91.1	2.94927	3.72379	0	0	0	0	0	0	0	0.051291	0.09694	0.245924	0.206156	0.156929	0	0
PH02Gene21664.t1	PhAP71.1	0.366002	0.187449	0	0.081339	0.064314	0.031203	0.092032	0.058767	0	0.076478	1.34004	1.2502	0.193058	0.274447	0	0
PH02Gene33233.t1	PhAP45.2	0.719335	0.870934	2.44347	1.81536	1.55521	2.01987	2.65826	2.4347	1.41314	1.02523	0.842152	0.62492	0.1728	0.210942	0	0
PH02Gene44813.t1	PhAP93.2	0	0	0	0.057569	0	0	0.032577	0.031208	0	0	0	0	0.147233	0.239036	0	0
PH02Gene44811.t1	PhAP93.1	0	0.037283	0	0	0	0	0	0	0	0	0	0	0.130765	0.048812	0	0
PH02Gene38849.t1	PhAP61.1	0	0	0	0	0.032509	0	0	0.029714	0	0	0	0	0.117112	0.039638	0	0
PH02Gene44814.t1	PhAP93.3	0	0	0	0	0	0	0	0.031208	0	0	0	0	0.081913	0.083169	0	0
PH02Gene01403.t1	PhAP43.2	0	0	0.029482	0.085105	0	0	0	0	0	0	0.26518	0.461505	0.080746	0.081985	0	0
PH02Gene09044.t1	PhAP5.1	0	0	0	0	0	0	0	0	0	0	0	0	0.079835	0.121593	0	0
PH02Gene29242.t1	PhAP9.1	3.96935	3.87914	0.121687	0.066856	0.019975	0.038727	0.01888	0.036131	0	0	0.111904	0.090944	0.047862	0.024447	0	0
PH02Gene42502.t1	PhAP37.1	0	0	0	0	0	0	0	0	0	0	0	0	0.043338	0.043998	0	0
PH02Gene25699.t1	PhAP27.1	0.077277	0	0.11896	0.228933	0	0.032902	0	0	0.158307	0.08072	0	0	0.040721	0.165382	0	0
PH02Gene05004.t1	PhAP16.2	0	0	6.58579	6.45155	8.85819	8.37583	9.73338	10.1306	7.94921	7.35411	0.111722	0.037808	0.039694	0.040304	0	0
PH02Gene00191.t1	PhAP16.3	1.73164	1.31679	0.027497	0.132273	0.031391	0.091375	0.059859	0.028665	0	0	0.035343	0	0.037996	0.114807	0	0
PH02Gene39660.t1	PhAP12.2	0	0.127287	21.3576	18.3762	18.1209	18.3084	13.0018	19.5991	3.54221	4.97624	10.5301	6.63328	0	2.35733	0	0.224721
PH02Gene48636.t1	PhAP17.1	0	0.033833	1.73002	1.90895	1.3378	1.32602	2.21435	2.46498	0.06767	0.069032	0	0	0	0	0	0
PH02Gene12136.t1	PhAP93.5	0.031676	0.032453	0.268483	0.211297	0.167515	0.081246	0.371679	0.584656	0.032455	0	0	0	0	0	0	0
PH02Gene28414.t1	PhAP14.2	0	0.111236	0.196965	0.082253	0.384424	0.67909	0.03034	0.175541	0	0	0	0	0	0	0	0
PH02Gene16339.t1	PhAP88.2	0	0	0	0	0	0	0	0	0	0	0	0	0	0	0	0
PH02Gene18137.t1	PhAP56.3	0	0	0	0	0	0	0	0	0	0	0	0	0	0	0	0
PH02Gene18138.t1	PhAP57.5	0	0	0	0	0	0	0	0	0	0	0	0	0	0	0	0
PH02Gene22083.t1	PhAP71.2	0	0	0	0	0	0	0	0	0	0	0	0	0	0	0	0
PH02Gene24908.t1	PhAP20.2	0	0.591603	0	0.186817	0	0.057414	0	0	0	0	0	0	0	0	0	0
PH02Gene25700.t1	PhAP27.2	0	0	0	0	0	0	0	0	0	0	0	0	0	0	0	0
PH02Gene29524.t1	PhAP87.2	0	0	0	0	0	0	0	0	0	0	0	0	0	0	0	0
PH02Gene30142.t1	PhAP57.1	0	0	0	0	0	0	0	0	0	0	0	0	0	0	0	0
PH02Gene30143.t1	PhAP57.2	0	0	0	0	0	0	0	0	0	0	0	0	0	0	0	0
PH02Gene30144.t1	PhAP57.3	0	0	0	0	0	0	0	0	0	0	0	0	0	0.153894	0	0
PH02Gene30145.t1	PhAP57.4	0	0	0	0	0	0	0	0	0	0	0	0	0	0	0	0
PH02Gene36581.t1	PhAP7.4	0	0	0	0	0	0	0	0	0	0	0	0	0	0	0	0
PH02Gene42380.t1	PhAP88.3	0	0.109126	0	0	0	0	0	0	0	0	0	0	0	0	0	0
PH02Gene44815.t1	PhAP93.4	0	0	0	0	0	0	0	0	0	0	0	0	0	0	0	0
PH02Gene44848.t1	PhAP93.6	0	0	0	0	0	0	0	0	0	0	0	0	0	0	0	0
PH02Gene45811.t1	PhAP58/73.1	0	0	0	0	0	0	0	0	0	0	0	0	0	0	0	0
PH02Gene50085.t1	PhAP56.1	0	0	0	0	0	0	0	0	0	0	0	0	0	0	0	0
PH02Gene50508.t1	PhAP8/21.4	0	0	0	0	0	0	0	0	0	0	0	0	0	0	0	0
PH02Gene51366.t1	PhAP57.6	0	0	0	0	0	0	0	0	0	0	0	0	0	0	0	0
PH02Gene51367.t1	PhAP57.7	0	0	0	0	0	0	0	0	0	0	0	0	0	0	0	0
