# Supplementary material for: Genome-wide identification, evolution and expression analysis of the aspartic protease gene family during rapid growth of moso bamboo (Phyllostachys edulis) shoots
Source: BMC Genomics. 2021 Jan 10;22:45. doi: 10.1186/s12864-020-07290-7 (PMC7798191; doi:10.1186/s12864-020-07290-7)
Supplement: Supplementary file 9 — Additional file 9: Table S5. The expression data of PhAPs at different developmental periods of moso bamboo shoot. [file 12864_2020_7290_MOESM9_ESM.xlsx]

## Sheet: Sheet1
Table S5. The expression data of PhAPs at different developmental periods of moso bamboo shoot
Gene ID	Name	shoot-A1	shoot-A2	shoot-B1	shoot-B2	shoot-C1	shoot-C2	shoot-D1	shoot-D2	shoot-A3	shoot-A4	shoot-B3	shoot-B4	shoot-C3	shoot-C4	shoot-D3	shoot-D4	shoot-A5	shoot-A6	shoot-B5	shoot-B6	shoot-C5	shoot-C6	shoot-D5	shoot-D6
PH02Gene00186.t1	PhAP88.5	2.14248	2.97781	3.03769	1.66731	1.51733	1.69929	0.943032	0.182498	4.55907	2.1047	1.75777	1.41253	7.38535	6.45253	0.412306	0.403815	1.19889	1.06773	5.30944	3.7353	0.650574	0.942564	0.82995	1.49886
PH02Gene00191.t1	PhAP16.3	3.91639	3.87464	1.57867	1.01079	1.86775	1.6961	0.027497	0.132273	0.964473	1.34708	0.100472	0.304586	1.62415	1.35205	0.031391	0.091375	0.430588	0.291272	0.780427	0.737091	3.25484	2.70971	0.059859	0.028665
PH02Gene00269.t1	PhAP40.1	13.6768	16.4847	1.95051	1.78314	0.348741	0.182856	37.4581	37.5007	1.76825	1.70163	4.5677	2.80347	0.304464	0.619356	43.3093	43.3702	60.6882	59.7828	0.96294	0.941826	0.086874	0.056222	48.3894	48.1204
PH02Gene00313.t1	PhAP39.1	0	0	0	0.046522	0	0.039895	0	0.127077	0	0	0	0.081368	0	0	0.22531	0.036454	0	0.193651	0	0	0	0.073632	0.215834	0.17235
PH02Gene00692.t1	PhAP15.1	16.4548	15.08	14.1052	15.6441	2.06595	2.35976	10.8818	10.0421	11.3772	13.5978	6.76899	5.83089	6.10356	6.15071	8.4695	7.67948	9.04557	9.42481	8.01477	5.6451	17.8597	17.0932	10.1648	9.20688
PH02Gene01338.t1	PhAP44/90.1	215.583	215.786	190.819	193.212	46.3017	44.5042	183.429	186.885	181.832	184.741	213.688	212.707	142.172	145.616	161.423	161.546	220.766	229.349	111.767	112.798	104.161	106.396	173.071	165.853
PH02Gene01403.t1	PhAP43.2	0	0	0	0	0	0	0.029482	0.085105	0	0	0	0	0.158255	0.267027	0	0	0	0	0.028817	0	0	0	0	0
PH02Gene02167.t1	PhAP36.2	40.4888	34.2602	85.0261	87.1154	7.00843	8.2476	0.083164	0.053341	88.0815	84.6154	2.16103	2.01311	11.9078	11.586	0	0.061405	0.434032	0.750329	33.4741	32.5857	1.24242	0.804176	0	0.028901
PH02Gene02593.t1	PhAP50.2	1.68311	1.75957	1.43033	1.38641	0	0	0.112102	0.053928	1.11145	1.73878	0.275211	0.172489	0	0	0.063967	0	0.101241	0.032976	0.082257	0.080466	0.032205	0.031269	0.091524	0.204544
PH02Gene02594.t1	PhAP32.2	2.90816	3.00456	9.00975	12.0407	25.3925	23.5919	0.217633	0.130861	0.536777	0.681239	0	0	53.2475	52.5557	0.12425	0.090416	0	0	0.639109	0.963799	0.031265	0.030354	0.266476	0.056714
PH02Gene04108.t1	PhAP4.1	40.171	39.3728	13.6532	14.2632	0.260893	0.15074	27.0536	29.8592	14.5698	15.0449	4.27981	3.7908	0.724569	1.23815	22.1796	25.7007	27.5749	24.8156	4.27842	4.22803	0.190986	0.139178	23.4644	23.1926
PH02Gene04233.t1	PhAP44/90.2	352.164	355.478	192.06	187.865	19.311	19.5397	101.96	101.493	410.865	416.639	123.487	126.686	66.8004	68.701	100.14	101.187	216.406	209.909	130.092	127.802	41.1765	41.5759	112.275	114.258
PH02Gene04314.t1	PhAP41.1	34.4922	33.9849	55.3117	57.5069	71.947	72.626	16.319	16.5516	48.9039	47.6585	88.6856	90.5619	127.1	126.977	15.2718	15.5721	9.22076	8.20158	51.2941	52.2918	186.231	182.19	11.3009	11.6677
PH02Gene05004.t1	PhAP16.2	0.31369	0.539892	0.675709	0.859704	0.109322	0.350438	6.58579	6.45155	0.064045	0	1.94236	1.7484	0	0	8.85819	8.37583	0.767251	0.511205	0.056671	0.02772	0.099895	0	9.73338	10.1306
PH02Gene05084.t1	PhAP74.1	19.1143	19.254	35.8273	37.2583	42.9753	41.2725	14.5714	15.3994	30.2492	28.7496	80.7493	76.312	11.8417	12.5069	13.7083	12.8209	8.20433	9.52406	28.5781	29.2065	77.9204	72.7143	9.49753	9.66409
PH02Gene05308.t2	PhAP52.2	38.8699	35.9919	24.5737	22.4351	35.6551	37.0429	0.113617	0.218552	34.026	31.831	0.745987	1.20114	4.30464	5.19458	0.130104	0.100946	0.192196	0.187723	14.1437	16.1878	2.06428	2.00365	0.024708	0.165675
PH02Gene05468.t1	PhAP25.2	44.1413	42.7234	0.251554	0.488315	0.327617	0.210369	78.2697	76.252	1.42654	1.41533	5.55141	5.06197	3.3833	4.22671	112.503	113.675	217.805	227.531	0.126612	0.206607	0.049976	0	104.615	109.062
PH02Gene06469.t1	PhAP24.1	14.4841	13.5006	9.1589	9.1039	0.642342	0.869882	14.307	15.4334	16.464	17.7728	7.64182	8.23878	0.903376	0.660181	16.1924	16.6576	16.4135	16.4698	3.32263	4.36221	1.9997	1.81162	17.6002	16.7053
PH02Gene07820.t1	PhAP32.1	0.074286	0.215541	0.271863	0.05852	11.2195	10.106	0.494712	0.832553	0.022637	0.134963	0.601061	0.658465	3.60152	3.06797	0.803629	0.389629	0.399052	0.642869	0.121588	0.297227	1.68338	2.13998	0.649674	0.793383
PH02Gene08117.t1	PhAP23.1	64.3367	65.8959	74.4664	77.946	43.1108	41.8706	31.3728	31.4616	67.6359	67.4176	84.1472	85.7114	84.4299	84.7342	25.5298	24.5014	38.7514	38.2976	48.6212	49.6077	111.249	108.512	24.1103	25.5604
PH02Gene08177.t1	PhAP22.1	54.9892	53.781	32.4	31.3909	7.07859	6.61268	0.532604	0.577121	20.3397	20.2921	0.560199	0.399611	1.62547	1.77344	0.452721	0.661413	2.24972	1.7385	3.8712	3.13195	1.02266	0.761042	0.276937	0.169232
PH02Gene09044.t1	PhAP5.1	0	0	0	0	0	0	0	0	0	0	0	0	0	0	0	0	0	0	0	0	0	0	0	0
PH02Gene09048.t1	PhAP5.2	1.08613	0.821397	1.02999	0.519157	0.462005	0.512611	0.226066	0.842836	1.2387	0.768892	1.06724	0.800086	0.568938	0.438771	0.096733	0.093865	0.408266	0.33245	0.635776	0.811232	1.29888	1.07195	0.338391	0.235723
PH02Gene09492.t1	PhAP72.1	2.85431	3.45389	8.59264	8.37091	101.925	101.633	0	0	4.00734	4.6806	2.3393	2.46983	14.1625	15.8323	0	0	0	0	8.41317	8.15906	0.616967	0.788198	0	0
PH02Gene10681.t1	PhAP31.2	9.90575	8.63714	8.63453	9.38695	4.38117	4.25995	9.26633	8.91117	8.30055	8.61149	6.0849	5.60316	15.56	14.554	10.4091	10.3019	12.0416	11.9071	10.2634	9.76717	3.16811	3.37051	10.3202	9.57499
PH02Gene11434.t1	PhAP16.1	24.5048	23.6552	7.99947	7.4701	6.61269	6.32432	45.7684	45.8306	2.86472	2.65795	32.1432	31.1681	6.82628	6.87853	52.4791	54.4517	29.156	29.7754	7.13753	7.11989	0.59433	0.929719	52.3262	47.5231
PH02Gene12136.t1	PhAP93.5	0.117273	0.14184	0.071354	0.138281	0.278192	0.383915	0.268483	0.211297	0	0	0	0	0.753995	0.890377	0.167515	0.081246	0	0	0.023936	0	0.056121	0.027239	0.371679	0.584656
PH02Gene13074.t1	PhAP65.2	7.24228	8.24406	9.36517	9.58502	5.90604	6.37735	5.10047	4.65828	7.47138	6.14787	15.5197	15.2064	14.3024	12.9953	4.04759	3.57374	6.26942	6.47953	6.74081	6.31973	27.0617	26.5434	4.29804	4.95052
PH02Gene15291.t1	PhAP25.1	26.7393	31.1594	0	0.417157	0.186174	0.089597	27.25	26.0627	0	0	0.317277	0.366052	0.546728	0.57569	13.8536	12.4679	39.6604	37.7326	0	0.035304	0	0.082703	10.0724	10.0431
PH02Gene15818.t1	PhAsp3.2	15.6195	17.3078	1.91141	1.89512	1.98737	1.51467	3.5246	3.27184	1.30689	1.33544	1.01804	1.21216	1.72102	1.62087	3.09402	2.67273	2.86994	2.98003	0.145735	0.142578	0.308409	0.066549	4.10177	4.66741
PH02Gene16247.t1	PhAsp1.1	8.40224	9.55918	9.22079	10.0454	0.944441	0.730566	9.78676	9.17264	6.14034	5.64506	10.0643	9.32704	2.28028	2.0779	11.3492	10.1724	11.3286	11.7042	13.2605	13.8703	6.10841	4.73887	13.0205	11.6802
PH02Gene16249.t1	PhAsp2.1	11.1737	11.0202	19.3795	21.8127	10.5467	10.5452	38.9316	37.2789	0.594998	0.754977	9.3822	8.8092	1.86766	1.44478	28.3411	30.0411	11.6129	11.5976	1.03197	0.894246	0.450727	0.707005	40.295	40.6424
PH02Gene16339.t1	PhAP88.2	0	0	0	0	0	0	0	0	0	0	0	0	0	0	0	0	0	0	0	0	0	0	0	0
PH02Gene16415.t1	PhAP22.2	18.2061	18.1895	2.95347	3.52799	7.29124	8.61952	2.53862	2.79602	0.397603	0.600705	2.31911	2.57793	20.5341	19.9364	1.59503	1.80648	0.524405	0.301909	0.821965	0.498434	10.4148	10.1624	1.05396	0.623853
PH02Gene17856.t1	PhAP15.2	10.3744	10.2139	9.90315	9.13562	7.52776	7.17771	8.52836	8.193	9.05989	7.90068	8.25382	8.88664	5.41631	4.47738	4.86028	5.31996	10.2282	9.9909	2.59527	2.7547	13.1177	12.6313	7.63805	6.8929
PH02Gene18137.t1	PhAP56.3	0	0	0	0	0.389031	0.467488	0	0	0	0	0	0	0	0	0	0	0	0	0	0	0	0	0	0
PH02Gene18138.t1	PhAP57.5	0	0	0	0	0	0	0	0	0	0	0	0	0	0	0	0	0	0	0	0	0	0	0	0
PH02Gene18397.t1	PhAP43.1	29.5815	28.0121	10.5475	10.438	0.033425	0.032136	7.54502	7.463	0.815575	0.98368	2.45836	1.96142	0.71339	0.58442	6.79781	6.713	33.4939	35.3836	0.3122	0.610757	0.274815	0.177867	8.78894	8.94302
PH02Gene19104.t1	PhAP31.1	5.95997	4.73735	6.33781	5.98838	3.28494	2.87521	3.61053	4.61533	7.46411	6.17117	6.18987	6.84466	9.26257	9.40411	4.39959	5.37927	6.44299	6.48567	6.68833	6.3492	8.29564	8.00743	4.33157	4.77755
PH02Gene20659.t1	PhAP50.3	0.255122	0.188504	0.318214	0.423744	0.058367	0	0	0.062646	0.614018	0.325853	0.07693	0.054232	0.486055	0.322409	0	0	0	0	0.305136	0.100558	0.487646	0	0.192418	0
PH02Gene20744.t1	PhAsp2.2	0.182849	0.458973	0.353604	0.599926	3.51089	4.40455	1.42687	1.22696	0.532006	0.528292	8.21714	7.02977	14.5013	14.6122	0.622711	1.1764	1.20456	1.03455	0.474509	0.290151	29.5754	29.735	1.81999	1.36311
PH02Gene21663.t1	PhAP72.2	56.8827	52.7297	83.0764	87.114	0.035596	0.205171	0.508649	0.353447	45.3549	45.4204	0.139439	0.278291	6.16751	4.86305	0.322444	0.125153	8.23336	7.9123	62.1579	58.9569	0.097416	0	0.276866	0.176792
PH02Gene21664.t1	PhAP71.1	0.372326	0.393179	0.041088	0	0	0	0	0.081339	0.216179	0.276045	0.171655	0.173448	0	0	0.064314	0.031203	0.06786	0.066309	0.027568	0.026968	0.161913	0	0.092032	0.058767
PH02Gene22083.t1	PhAP71.2	0	0	0	0	0	0	0	0	0	0	0	0	0	0	0	0	0	0	0	0	0	0	0	0
PH02Gene22193.t1	PhAP4.2	106.842	103.83	24.3291	24.5867	0.531858	0.284703	52.6748	50.3784	9.23065	8.28649	5.84745	6.49618	1.38923	1.7091	40.1767	39.8894	52.4901	54.5221	3.5575	4.24307	0.432873	0.420723	42.187	40.0892
PH02Gene23192.t1	PhAP48.1	0.959827	0.928954	0.077754	0.263748	0	0	0.612635	0.486875	0	0	0.324321	0.360537	0	0	0.06085	0.059037	0.417339	0.345022	0	0	0	0	0.057974	0.02776
PH02Gene23205.t1	PhAP49.1	12.4659	13.3412	0.586436	0.392458	1.36109	1.32424	55.6524	55.2519	0.188134	0.149597	0.37126	0.285398	0.310568	0.403967	35.4555	35.8124	82.6934	81.5067	0.02524	0	0.059078	0.058814	39.5564	39.8621
PH02Gene23663.t1	PhAP40.2	1.98865	1.84908	1.39567	1.12007	0.332805	0.400239	12.2531	9.79802	1.37722	1.36736	3.35452	3.08266	0.932665	1.62807	12.1006	12.1286	18.7182	20.3691	1.00107	0.821566	0.152124	0.406289	16.4667	16.3665
PH02Gene23895.t1	PhAP68/76.1	8.37793	8.7354	0.310151	0.200339	0.029666	0.028513	21.8896	22.5048	0.801508	0.821966	1.71948	2.05695	0.569738	0.304927	19.3085	19.7481	45.0728	44.777	0.277437	0.113054	0.027092	0.026298	15.3492	14.4993
PH02Gene24663.t1	PhAP88.7	74.6518	78.8076	93.5755	96.8284	90.3497	91.7223	29.1901	28.6189	115.887	114.26	156.529	156.107	115.495	117.03	23.8079	22.6712	40.8961	42.0531	100.219	103.767	98.5916	96.5515	21.6679	22.61
PH02Gene24908.t1	PhAP20.2	0	0.147823	0.605769	0	0	0	0	0.186817	0.459117	0.438299	0	0	3.01441	0.605964	0	0.057414	0	1.30117	0	0	11.9604	13.9011	0	0
PH02Gene25083.t1	PhAP66.1	2.77552	3.33443	0	0	0	0	2.19806	1.30366	0.030883	0	0.034331	0	0.037825	0.036463	0.546669	0.998505	2.44296	2.32083	0	0	0	0	1.28845	0.8815
PH02Gene25261.t1	PhAP70.1	11.8317	9.94839	0.190479	0.221518	0.131324	0.031563	18.499	17.2188	0.629427	0.596795	0.381154	0.353117	0.315308	0.270105	15.7713	16.2841	19.5038	21.1449	0.485624	0.4	0.029991	0.029115	13.7412	15.035
PH02Gene25611.t1	PhAP58.1	0.227365	0.164683	0.587175	1.00398	8.50411	8.00196	0	0.022716	0.051829	0.180218	0.028725	0.058077	92.9226	90.9254	0.027029	0	0.02852	0	0.486621	0.475908	23.7331	23.5117	0.025684	0
PH02Gene25699.t1	PhAP27.1	0	0.034584	0.043317	0	0	0	0.11896	0.228933	0	0	0.036251	0.036624	0	0	0	0.032902	0	0	0	0	0.068336	0.165888	0	0
PH02Gene25700.t1	PhAP27.2	0	0	0	0	0	0	0	0	0.150165	0	0	0	0	0	0	0	0	0	0	0	0	0	0	0
PH02Gene25701.t1	PhAP28.1	0.031421	0.212859	0.916601	0.888306	0.032915	0	0	0	0	0.056982	0	0	0	0	0	0	0.063074	0.030811	0	0	0.992216	0.642172	0	0
PH02Gene26011.t1	PhAP91.1	0.045361	0	0	0	0.853143	1.77931	0	0	0.08257	0	0	0	4.70728	5.86328	0	0	0.045199	0.0442	0.220329	0.287536	0	0.084228	0	0
PH02Gene27439.t1	PhAP14.1	1.74695	1.59308	0.413833	0.744427	0.686055	0.610307	2.58066	3.04315	0.68743	0.550549	1.42078	1.5359	0.271042	0.469777	4.02366	3.96956	2.95587	2.88552	0.317284	0.232678	2.20478	2.26798	2.39006	3.81666
PH02Gene27601.t1	PhAP8/21.3	1.71357	1.84626	1.21766	1.29436	0.203178	0.065116	0.107669	0.103583	6.43292	6.91707	0.098332	0	0	0	0.153703	0.119302	0.064871	0	1.34403	1.39203	0.030936	0.060069	0.146472	0.112222
PH02Gene28161.t1	PhAP52.1	32.6444	32.3692	25.5449	25.9946	7.79009	8.73006	0.770452	0.696131	76.8781	73.7231	1.84559	2.38248	3.35592	2.91137	0.320691	0.544325	0.507576	0.633505	14.1135	12.9735	7.62399	8.44263	0.406225	0.364611
PH02Gene28414.t1	PhAP14.2	0	0	0	0	0	0	0.196965	0.082253	0.061096	0	0	0	0	0	0.384424	0.67909	0	0	0	0	0	0.040481	0.03034	0.175541
PH02Gene29242.t1	PhAP9.1	15.1829	14.9886	88.6852	90.0951	0	0	0.121687	0.066856	4.47126	4.51992	0.400836	0.298771	0.070132	0.022501	0.019975	0.038727	0.021144	0	0.264043	0.318123	0.020004	0	0.01888	0.036131
PH02Gene29524.t1	PhAP87.2	0	0	0	0	0	0	0	0	0	0	0	0	0	0	0	0	0	0	0	0	0	0	0	0
PH02Gene30142.t1	PhAP57.1	0	0	0	0	0	0	0	0	0	0	0	0	0	0	0	0	0	0	0	0	0	0	0	0
PH02Gene30143.t1	PhAP57.2	0	0	0	0	0	0	0	0	0	0	0	0	0	0	0	0	0	0	0	0	0	0	0	0
PH02Gene30144.t1	PhAP57.3	0	0	0	0	0	0	0	0	0	0	0.033674	0.068055	0	0	0	0	0	0	0	0	0	0	0	0
PH02Gene30145.t1	PhAP57.4	0	0	0	0	0	0	0	0	0	0	0	0	0	0	0	0	0	0	0	0	0	0	0	0
PH02Gene31924.t1	PhAP59.3	1.33473	1.23396	2.42582	2.65252	33.3664	31.7505	0.294668	0.153321	0.412796	0.418739	7.7537	7.67016	5.64679	5.27575	0	0.184269	0	0.029716	0.1094	0.212014	37.4575	38.9199	0.084084	0.054363
PH02Gene32171.t1	PhAP19.1	11.0738	9.58783	20.5375	21.1631	2.87786	3.09343	19.9514	20.1043	9.95848	9.37663	17.9029	19.2829	9.41019	9.25768	14.8396	13.275	12.8096	12.4213	4.37512	4.70362	36.5397	38.931	20.6914	20.1955
PH02Gene32528.t1	PhAsp3.1	29.678	28.0459	11.2134	11.3721	23.431	19.007	17.3392	16.5441	8.30756	6.96972	7.82262	8.62815	28.6631	29.5721	13.6733	12.614	8.98254	8.32462	6.57344	5.74492	25.4191	26.2417	10.5368	11.4052
PH02Gene32972.t1	PhAP50.1	8.01158	6.81018	17.0414	14.8544	0	0	0.140128	0.242676	16.5494	16.4116	3.99237	3.07031	0.300947	0.253844	0.223885	0.465519	0.067494	0.164878	2.85157	2.86996	0.032205	0	0.244064	0.525971
PH02Gene33233.t1	PhAP45.2	0.060517	0.409922	0.883248	0.534943	0	0.060952	2.44347	1.81536	0.279484	0.384239	1.74738	1.64223	0.947221	0.293379	1.55521	2.01987	1.9762	2.06679	0.518506	0.362241	0.028958	0	2.65826	2.4347
PH02Gene34856.t1	PhAP7.1	2.86611	2.9409	0.379031	0.374401	0.109014	0.06989	25.4043	26.5432	0.348295	0.345897	4.39698	4.00606	0.430562	0.302029	31.5061	32.5428	23.8798	23.6552	0.113026	0.359358	0.132818	0.0985	41.0879	42.7532
PH02Gene34861.t1	PhAP88.4	3.56236	3.85766	3.4576	4.94565	3.30039	3.43104	6.12916	6.85652	3.88107	3.91483	5.83938	4.02783	15.5945	15.4037	6.62452	7.6771	4.27829	3.88259	5.60889	6.18279	6.10279	6.61921	7.92903	6.66881
PH02Gene35561.t3	PhAP70.2	10.8036	10.8935	0	0	0.097995	0.062806	28.6069	26.9452	0.085398	0.169654	0	0.063874	0.592567	0.302324	32.2749	32.1172	38.0927	40.2736	0	0	0	0.028967	25.7883	26.129
PH02Gene35825.t1	PhAP41.2	38.4485	37.7052	62.2248	58.8778	230.35	229.71	14.1401	12.4913	90.1065	93.9129	357.224	348.015	222.085	212.544	6.19766	5.04638	4.86348	5.04098	81.0594	84.1291	497.063	486.487	5.53172	5.40233
PH02Gene36443.t1	PhAP12.3	6.97004	5.69751	1.8209	1.78662	0.44604	0	16.7281	17.9668	0	0.139794	0.110231	0.308728	0.13891	0.753463	10.2755	8.97137	14.7765	15.1411	0	0.079711	0	0	19.7438	13.5988
PH02Gene36581.t1	PhAP7.4	0	0	0	0	0	0	0	0	0	0	0	0	0	0	0	0	0	0	0	0	0	0	0	0
PH02Gene36629.t1	PhAP7.2	0.189136	0.137491	0	0.165869	0	0	0.511871	0.417021	0.043018	0	0.433456	0.583301	0.052749	0	0.22306	0.086665	0.141203	0.322232	0.076479	0.074863	0.135547	0.087792	0.257813	0.288389
PH02Gene36699.t1	PhAP12.1	17.8823	17.7178	3.37773	3.64643	0.064676	0.093263	18.4556	16.7893	1.62732	1.73367	2.62432	2.91781	0.379583	0.498804	13.7333	13.6674	30.2005	30.2344	1.49939	1.91539	0.029539	0	12.3509	14.039
PH02Gene37289.t1	PhAP59.1	4.22906	4.42979	8.96014	8.61708	20.0437	20.039	4.9557	5.37012	0.56611	0.440187	13.7946	13.7442	8.0976	6.54562	1.90053	1.29522	1.5176	1.8528	0.132114	0.129196	38.8089	38.9701	2.63308	2.26395
PH02Gene37555.t1	PhAP73.1	2.97825	2.52191	48.4286	53.475	0.747518	0.624889	0.103311	0.099383	3.48372	3.57299	2.7037	2.85971	9.12119	9.19097	0.029517	0	0.872053	1.15624	3.87165	2.47509	1.95941	2.85329	0	0
PH02Gene38235.t1	PhAP66.2	1.21183	1.01768	0	0.079223	15.4739	13.3202	16.2829	14.3965	0.030714	0.030505	4.47242	4.51921	0.150473	0.181317	12.3137	12.8794	14.275	14.5422	0	0	0.128822	0.343957	17.0845	15.7207
PH02Gene38296.t1	PhAP39.2	0	0	0	0	0	0	0	0	0	0	0.190835	0.055127	0	0	0	0	0	0	0	0	0.07736	0	0	0
PH02Gene38506.t1	PhAP10.1	46.1687	47.5089	44.3646	45.5263	3.13829	2.76246	35.7093	35.1751	40.5925	40.6586	66.8266	65.0099	26.6925	30.1451	30.0505	27.7757	54.3012	57.9039	40.886	41.6722	36.3726	36.1114	31.0303	32.3273
PH02Gene38849.t1	PhAP61.1	0	0	0	0	0.465847	0.241214	0	0	0	0	0	0	0	0.07374	0.032509	0	0	0	0	0	0	0	0	0.029714
PH02Gene39278.t1	PhAP9.2	27.3226	28.9629	138.007	133.614	0.13389	0	2.97595	3.08684	18.3918	18.5066	3.07404	3.05613	0.085698	0.110043	1.41313	1.22859	7.76401	7.50715	0.367281	0.612784	0	0.023728	1.31701	1.12796
PH02Gene39542.t1	PhAP18.1	2.49168	1.85006	5.34109	4.69807	3.80092	3.14483	3.85506	3.4454	6.60287	5.50938	25.4075	25.0742	4.70226	5.72141	1.82544	1.67697	2.71188	2.15335	5.06584	4.91328	17.4709	16.3247	3.84847	3.7927
PH02Gene39660.t1	PhAP12.2	6.3343	8.35063	2.53885	1.75974	0	0.192653	21.3576	18.3762	0.253193	0	0.409098	0.345223	0.295626	0	18.1209	18.3084	21.0432	21.588	0.449572	0.789634	0.036612	0.177773	13.0018	19.5991
PH02Gene40930.t1	PhAP58.2	14.5672	14.3899	74.0175	80.4561	6.10225	5.86469	0.695638	0.579868	19.823	20.6043	4.62457	3.90558	1.93136	1.56043	0.583987	0.592156	4.20142	3.85755	20.2772	20.1196	6.93229	6.57358	0.403443	0.313828
PH02Gene40954.t1	PhAP74.2	26.2749	24.6839	63.0612	63.4325	92.0166	90.387	48.419	49.1283	32.5241	32.6217	94.8169	96.0831	5.11564	4.88278	37.7562	37.0741	19.8871	20.8313	26.7848	25.8088	118.828	115.112	33.67	34.0544
PH02Gene41848.t1	PhAP31.3	0.291037	0.130422	0.162413	0.052518	0.093762	0	0.597722	0.68332	0.12251	0.121597	0	0.138284	0.750959	0.644214	0.562383	0.661705	0.223572	0.349797	0.254297	0.466174	0	0	0.366747	0.397931
PH02Gene42037.t1	PhAP19.2	8.25876	7.8323	14.2049	13.1622	2.69865	2.41511	5.53076	5.25833	5.75073	5.50517	5.38096	5.64418	5.82517	6.21857	4.45965	5.36646	9.10752	8.96001	4.434	4.59638	6.06681	5.66533	6.43984	7.27059
PH02Gene42380.t1	PhAP88.3	0	0	0	0	0	0.097787	0	0	0.087915	0	0	0	0.216628	0	0	0	0	0	0	0	0.092921	0	0	0
PH02Gene42501.t1	PhAP36.1	0.265501	0.183649	0.551571	0.35652	0	0	0	0	0.103727	0.137375	0	0	0	0	0	0	0	0	0	0	0	0	0	0
PH02Gene42502.t1	PhAP37.1	0.038046	0.110532	0	0	0	0	0	0	0	0	0	0	0	0	0	0	0.190275	0	0	0	0	0	0	0
PH02Gene42937.t1	PhAP69.1	0	0	0	0	0	0	0.028258	0	0	0	0	0	0	0	0	0	0	0	0	0	0	0	0	0.029465
PH02Gene42938.t1	PhAP72.3	13.1008	12.6802	25.0981	29.0831	15.5297	13.6517	0.488373	0.783077	14.2763	15.5386	0.859073	1.46916	128.214	127.477	0.619627	0.901789	6.11298	4.95072	8.15392	9.24906	44.0913	42.05	0.649644	0.763585
PH02Gene43082.t1	PhAP44/90.3	0	0	0	0	0	0	0	0	0	0	0	0	0	0	0.019981	0	0.021084	0	0.017336	0.069073	0.06006	0.0583	0	0
PH02Gene43267.t1	PhAP64.1	0.72272	1.11289	6.90258	7.5023	17.7524	17.3336	0.0547	0.078938	16.4288	14.4117	1.33238	1.14445	8.33445	8.63512	0.062452	0.060595	0.065896	0.128771	6.69241	6.38936	52.0509	52.3356	0.029768	0
PH02Gene44811.t1	PhAP93.1	0	0	0	0.079223	31.0711	26.3933	0	0	0	0	0	0	1.03857	1.18971	0	0	0	0	0	0	0.170015	0.221863	0	0
PH02Gene44813.t1	PhAP93.2	0	0	0.043566	0	53.0441	54.2637	0	0.057569	0	0.130158	0	0	0.818537	1.1299	0	0	0	0	0.029231	0	0.540291	0.697621	0.032577	0.031208
PH02Gene44814.t1	PhAP93.3	0.143718	0.034787	0.043566	0.042235	0.225825	0.434213	0	0	0.229371	0.097619	0	0	0.321123	0.387051	0	0	0	0	0	0	0	0	0	0.031208
PH02Gene44815.t1	PhAP93.4	0	0	0	0	0.116201	0.372563	0	0	0	0	0	0	0	0	0	0	0	0	0	0	0	0	0	0
PH02Gene44848.t1	PhAP93.6	0	0	0	0	9.41586	8.23594	0	0	0	0	0	0	3.6412	3.75919	0	0	0	0	0	0	0.454607	0.630559	0	0
PH02Gene45811.t1	PhAP58/73.1	0	0	0	0	0	0.032219	0	0	0	0	0	0	0	0	0	0	0	0	0	0	0.030614	0.029722	0	0
PH02Gene45812.t1	PhAP53.2	22.8074	23.9153	30.5577	27.7271	1.78075	1.58286	1.7893	2.20953	53.0241	56.215	12.0115	12.3358	14.6648	15.8618	1.61668	1.24298	0.321855	0.251571	14.8796	15.5522	3.28428	3.93351	0.581262	0.501001
PH02Gene45954.t1	PhAP23.2	17.4199	17.5775	14.1407	15.285	4.2328	4.49864	16.7997	15.3648	11.1593	11.8737	75.7935	75.94	48.0709	48.3685	10.4673	10.4048	14.3448	13.9364	24.5175	24.8246	66.0078	67.8479	10.9534	10.8055
PH02Gene46770.t1	PhAP35.1	13.9107	13.7522	13.0016	13.1669	2.9025	3.18432	7.49495	6.84797	15.4242	13.7653	9.36468	9.28056	5.99218	6.45511	5.3023	4.67094	5.95768	5.0815	10.0252	9.82932	6.59889	7.5808	6.73555	5.84902
PH02Gene47708.t1	PhAP8/21.1	4.87793	5.04115	13.7045	13.9634	1.30491	1.01849	0.482741	0.332552	6.52641	7.80343	8.04629	7.10921	2.34452	2.20994	0.153703	0.089476	0.097307	0.031691	4.20259	4.88214	9.00181	11.3392	0.146472	0.224443
PH02Gene47709.t1	PhAP8/21.2	7.50498	6.16159	8.52763	6.518	0.252794	0.576847	1.05154	0.832756	9.82146	9.45993	2.27859	1.76806	0.691033	0.36751	0.276665	0.328079	0	0	0.356587	0.273522	8.56993	8.24336	0.117177	0.168332
PH02Gene47928.t1	PhAP7.3	26.6925	24.9405	1.54964	1.73879	0.108405	0.104247	45.9366	46.6459	3.14863	3.53351	9.63205	9.17576	3.6599	3.38042	47.5901	50.4897	37.3267	37.6786	0.899216	0.907168	1.38677	1.4409	64.3839	61.3125
PH02Gene47978.t1	PhAP88.8	22.147	24.4402	73.174	67.1334	38.1164	38.4787	2.71905	2.82575	33.2697	32.6348	32.2667	36.4598	50.3557	49.9116	1.6243	2.37665	3.2868	3.54701	44.1033	44.0566	11.3165	11.4245	2.46008	1.72898
PH02Gene48179.t1	PhAP88.6	0.210561	0.197801	0.314384	0.368865	0.075283	0.052521	0.127303	0.270476	0.601942	0.439015	0.423339	0.336819	0.51615	0.611057	0.044493	0.071895	0.279007	0.305586	0.51885	0.529046	0.081711	0.230121	0.165135	0.172115
PH02Gene48281.t1	PhAP13.1	2.0606	2.467	5.71923	6.29329	12.1531	12.1426	0.249551	0.030018	4.44039	3.35773	9.4728	8.68491	2.38535	2.09868	0.035527	0	0	0.036638	1.5837	1.78789	9.35215	8.10745	0.03398	0
PH02Gene48297.t1	PhAP20.1	13.9026	12.9453	29.3027	28.1784	4.36608	5.63822	0.336611	0.186817	23.392	23.7048	5.70492	5.79774	16.178	18.8948	0.295904	0.057414	1.49867	0.162991	16.0833	17.1456	21.6719	19.905	0.225389	0.107918
PH02Gene48476.t1	PhAP45.1	0.540904	0.464817	0.145793	0.529791	0.062791	0.060358	4.59727	4.11144	2.04889	2.1472	0.365727	0.308147	0	0.032444	4.05864	4.75836	0.845516	1.27903	0.660242	0.38267	0.372785	0.27837	7.08747	7.16328
PH02Gene48636.t1	PhAP17.1	19.3749	20.5531	1.07771	0.756276	0.032018	0	1.73002	1.90895	0.11161	0.055434	0.216749	0.312964	0.170825	0.13169	1.3378	1.32602	12.9191	13.5505	0.747984	0.463343	0	0.028391	2.21435	2.46498
PH02Gene48838.t1	PhAP65.1	8.15885	7.10455	9.45116	9.42761	5.77934	5.38748	5.38956	5.76395	7.53271	8.11177	11.0437	9.25681	10.3608	8.78469	5.36029	6.67496	7.46941	8.05015	6.48388	7.56763	18.0711	17.358	5.96819	6.16377
PH02Gene49013.t1	PhAP59.2	11.2721	11.058	14.8574	17.1253	0	0	8.77819	8.15844	12.6952	12.439	5.19881	5.17966	0.119599	0.368809	8.93483	8.18568	4.08333	3.51587	13.7586	14.6996	3.71517	4.18688	9.48843	10.5921
PH02Gene49310.t1	PhAP53.1	3.98888	4.26204	12.719	12.2892	2.10579	2.05669	0.212536	0.230024	11.185	10.9073	19.331	20.3537	36.5612	36.8872	0.091042	0.147215	0.384251	0.406708	11.4473	13.2076	36.0313	34.8916	0.057822	0.138437
PH02Gene49858.t1	PhAP88.1	0	0	0	0	0	0.960499	0	0.193883	0.211566	0	1.00139	0.252019	1.06047	0.518064	0.211822	0	0.447704	0.44087	0.543668	1.24939	0.910752	0.222013	0.222668	0.215088
PH02Gene50085.t1	PhAP56.1	0	0	0	0	0	0	0	0	0	0	0	0	0	0	0	0	0	0	0	0	0	0	0	0
PH02Gene50508.t1	PhAP8/21.4	0.031793	0.122896	0	0	0.033253	0	0	0	0	0	0	0	0	0	0	0	0	0	0	0	0.030377	0.117965	0	0
PH02Gene50624.t1	PhAP56.2	0	0	0	0	0.531129	0.364884	0	0.058081	0	0	0.220758	0	0	0	0	0	0	0	0	0	0.069343	0.101001	0	0.031487
PH02Gene51366.t1	PhAP57.6	0	0	0	0	0	0	0	0	0	0	0	0	0	0	0	0	0	0	0	0	0	0	0	0
PH02Gene51367.t1	PhAP57.7	0	0	0	0	0	0	0	0	0	0	0	0	0	0	0	0	0	0	0	0	0	0	0	0
PH02Gene51460.t1	PhAP87.1	0.150834	0	0.261897	0.425647	0.188399	0.095442	0.303099	0.093186	0.262647	0.228218	0.219229	0.236196	0.747625	0.116342	0.170817	0.066311	0.042482	0	0.263582	0.124634	0.137739	0.10031	0.097925	0.034808
