# Supplementary material for: Genome-wide identification, evolution and expression analysis of the aspartic protease gene family during rapid growth of moso bamboo (Phyllostachys edulis) shoots
Source: BMC Genomics. 2021 Jan 10;22:45. doi: 10.1186/s12864-020-07290-7 (PMC7798191; doi:10.1186/s12864-020-07290-7)
Supplement: Supplementary file 10 — Additional file 10: Table S6. The expression data of PhAPs under GA treatment. [file 12864_2020_7290_MOESM10_ESM.xlsx]

## Sheet: Sheet1
Table S6. The expression data of PhAPs under GA treatment
Gene ID	Name	mock1	mock2	mock3	GA treatment1	GA treatment2	GA treatment3
PH02Gene00186.t1	PhAP88.5	0.704889	1.07105	0.68336	0.823692	0.836185	0.780828
PH02Gene00191.t1	PhAP16.3	2.81436	2.1107	2.37081	4.19832	3.76283	4.87968
PH02Gene00269.t1	PhAP40.1	30.4403	28.3544	26.6345	37.5357	35.846	40.0384
PH02Gene00313.t1	PhAP39.1	1.55597	1.57329	1.66215	1.44163	1.26019	1.36843
PH02Gene00692.t1	PhAP15.1	8.12472	8.11345	8.96068	7.319	7.09964	6.42662
PH02Gene01338.t1	PhAP44/90.1	66.336	66.8296	67.937	60.3763	64.3617	60.8837
PH02Gene01403.t1	PhAP43.2	0.222064	0.12473	0.246044	0.10241	0.126362	0.040547
PH02Gene02167.t1	PhAP36.2	22.0694	21.9376	19.1996	14.7142	14.1838	14.3199
PH02Gene02593.t1	PhAP50.2	0.467982	0.52044	0.311131	0.825496	0.513597	0.346208
PH02Gene02594.t1	PhAP32.2	0.930002	0.894343	0.728915	0.588398	0.663855	0.559482
PH02Gene04108.t1	PhAP4.1	17.9098	16.1727	16.6843	19.9523	20.5564	20.8334
PH02Gene04233.t1	PhAP44/90.2	59.732	59.3645	64.6522	43.4648	46.1634	41.3805
PH02Gene04314.t1	PhAP41.1	18.5208	19.4355	22.7889	27.0949	28.5696	27.6381
PH02Gene05004.t1	PhAP16.2	2.81111	3.23767	2.04069	3.54789	3.5992	4.3812
PH02Gene05084.t1	PhAP74.1	7.36891	7.64503	8.27435	4.96959	5.16519	5.72975
PH02Gene05308.t2	PhAP52.2	1.54244	1.82538	2.43919	2.04919	2.28495	2.02846
PH02Gene05468.t1	PhAP25.2	60.9138	59.1558	48.6837	98.9382	85.1053	114.757
PH02Gene06469.t1	PhAP24.1	4.72544	4.27191	4.30047	2.85001	3.62656	2.83013
PH02Gene07820.t1	PhAP32.1	0.952302	0.928205	0.697423	2.32887	2.27741	3.13753
PH02Gene08117.t1	PhAP23.1	40.0728	39.7514	45.1301	38.2027	38.5247	36.0586
PH02Gene08177.t1	PhAP22.1	16.8491	17.7071	16.145	13.0834	14.3753	13.4549
PH02Gene09044.t1	PhAP5.1	0.024379	0.049295	0.054023	0	0	0.040065
PH02Gene09048.t1	PhAP5.2	0.023602	0.11931	0.130762	0.097961	0.069074	0.096998
PH02Gene09492.t1	PhAP72.1	5.62419	5.79846	5.59663	5.00334	4.71429	5.49584
PH02Gene10681.t1	PhAP31.2	1.89031	1.42436	2.27516	1.80073	1.86124	1.99566
PH02Gene11434.t1	PhAP16.1	19.624	18.9624	15.2233	34.367	32.0364	34.5251
PH02Gene12136.t1	PhAP93.5	0.060778	0.16384	0.134713	2.52241	2.53496	2.45043
PH02Gene13074.t1	PhAP65.2	3.4477	3.52423	3.96619	3.6718	3.05915	2.97965
PH02Gene15291.t1	PhAP25.1	18.9503	18.5595	16.8123	28.537	26.5725	29.3736
PH02Gene15818.t1	PhAsp3.2	3.64652	3.96456	3.56979	1.99557	1.809	2.1751
PH02Gene16247.t1	PhAsp1.1	0.679817	0.846638	0.83994	1.05509	0.631593	0.686143
PH02Gene16249.t1	PhAsp2.1	2.5286	2.12194	2.43736	1.62676	1.68343	1.89028
PH02Gene16339.t1	PhAP88.2	0	0	0	0	0	0
PH02Gene16415.t1	PhAP22.2	32.6875	33.6076	31.3961	39.2819	36.7612	39.3978
PH02Gene17856.t1	PhAP15.2	4.34765	3.87789	4.22971	2.9655	3.36852	2.78466
PH02Gene18137.t1	PhAP56.3	0	0	0	0	0	0
PH02Gene18138.t1	PhAP57.5	0	0	0	0	0	0
PH02Gene18397.t1	PhAP43.1	6.66079	7.29304	7.4546	4.47734	3.54589	4.05794
PH02Gene19104.t1	PhAP31.1	2.74061	2.92647	2.83537	2.46301	2.69748	2.5734
PH02Gene20659.t1	PhAP50.3	0	0	0	0.053643	0	0
PH02Gene20744.t1	PhAsp2.2	17.3018	18.9852	20.1278	19.8015	19.6756	20.7546
PH02Gene21663.t1	PhAP72.2	13.7769	13.2911	11.0625	11.699	12.0361	13.0114
PH02Gene21664.t1	PhAP71.1	0.682492	0.618619	0.756236	0.195356	0.533778	0.58032
PH02Gene22083.t1	PhAP71.2	0	0	0	0	0	0
PH02Gene22193.t1	PhAP4.2	75.332	72.1257	64.3483	82.455	78.7274	79.107
PH02Gene23192.t1	PhAP48.1	0.687862	0.785128	0.467179	0.575581	0.584471	0.565633
PH02Gene23205.t1	PhAP49.1	52.8229	49.0704	45.5301	47.4893	46.4741	52.2636
PH02Gene23663.t1	PhAP40.2	10.5108	10.0432	6.54775	8.6794	9.13702	10.2111
PH02Gene23895.t1	PhAP68/76.1	6.54296	6.31796	5.41153	6.30224	5.43095	6.6226
PH02Gene24663.t1	PhAP88.7	20.838	23.9322	26.6555	23.2379	24.51	24.4243
PH02Gene24908.t1	PhAP20.2	0.5973	0.423709	0.877704	0.440355	0.437779	0
PH02Gene25083.t1	PhAP66.1	19.4157	20.2717	18.5408	22.4904	20.2571	23.7448
PH02Gene25261.t1	PhAP70.1	1.65044	1.97585	1.9974	1.91526	1.81142	1.94675
PH02Gene25611.t1	PhAP58.1	2.13402	2.23639	2.29999	3.45323	3.9254	3.56089
PH02Gene25699.t1	PhAP27.1	0.0249	0.05035	0	0.051674	0	0.020458
PH02Gene25700.t1	PhAP27.2	0	0	0	0	0	0
PH02Gene25701.t1	PhAP28.1	0.544357	0.572327	0.579101	2.30445	2.50133	2.73984
PH02Gene26011.t1	PhAP91.1	1.50608	1.13418	1.952	1.19718	1.21876	1.23457
PH02Gene27439.t1	PhAP14.1	2.47697	2.41967	2.11909	1.51775	1.72749	2.06784
PH02Gene27601.t1	PhAP8/21.3	6.16916	4.85337	5.56835	10.402	10.5049	10.6223
PH02Gene28161.t1	PhAP52.1	2.7858	2.26851	2.42282	1.94699	2.02437	1.8311
PH02Gene28414.t1	PhAP14.2	0	0	0	0	0.017119	0
PH02Gene29242.t1	PhAP9.1	0.11414	0.129783	0.110717	0.044405	0.041769	0.105858
PH02Gene29524.t1	PhAP87.2	0	0	0	0.049266	0	0
PH02Gene30142.t1	PhAP57.1	0	0	0	0	0	0
PH02Gene30143.t1	PhAP57.2	0	0	0	0	0	0
PH02Gene30144.t1	PhAP57.3	0	0	0	0	0	0.018964
PH02Gene30145.t1	PhAP57.4	0	0	0	0	0	0
PH02Gene31924.t1	PhAP59.3	4.68707	4.74943	4.44715	8.66049	8.00976	9.14909
PH02Gene32171.t1	PhAP19.1	14.7983	13.5359	13.0467	9.02184	9.93216	9.69011
PH02Gene32528.t1	PhAsp3.1	5.70491	5.57429	6.13408	3.34472	3.30531	3.61108
PH02Gene32972.t1	PhAP50.1	2.01232	1.96348	2.15199	1.43248	1.78047	1.94261
PH02Gene33233.t1	PhAP45.2	2.84723	2.93521	2.7609	2.5632	2.83398	3.99558
PH02Gene34856.t1	PhAP7.1	8.55332	8.2988	8.75437	8.10446	7.50506	8.31966
PH02Gene34861.t1	PhAP88.4	2.29305	1.41077	2.2767	2.52552	2.20475	2.57697
PH02Gene35561.t3	PhAP70.2	2.59214	2.51131	2.77677	3.13782	3.36657	2.80705
PH02Gene35825.t1	PhAP41.2	78.6523	76.0014	101.224	109.582	107.541	115.068
PH02Gene36443.t1	PhAP12.3	5.39392	7.36856	8.15256	3.56012	3.01173	4.06742
PH02Gene36581.t1	PhAP7.4	0.37132	0.34398	0.446036	0.160497	0.181203	0.119195
PH02Gene36629.t1	PhAP7.2	0.033492	0.067742	0.037092	0	0.048991	0.027442
PH02Gene36699.t1	PhAP12.1	9.40485	9.29158	8.48996	6.89731	5.91187	6.24128
PH02Gene37289.t1	PhAP59.1	10.2786	9.80864	11.0837	13.2629	13.4547	13.5116
PH02Gene37555.t1	PhAP73.1	16.094	16.3352	14.7394	19.7309	20.5175	22.0737
PH02Gene38235.t1	PhAP66.2	16.4964	15.8025	14.7528	25.2748	23.8059	23.7826
PH02Gene38296.t1	PhAP39.2	0	0	0	0.01925	0.040731	0.045823
PH02Gene38506.t1	PhAP10.1	14.6487	14.0861	16.6201	12.0748	12.0327	12.7399
PH02Gene38849.t1	PhAP61.1	0.428564	0.144427	0.184669	0.716443	0.731624	1.07625
PH02Gene39278.t1	PhAP9.2	3.17739	2.94558	2.95754	1.93058	2.11968	1.76371
PH02Gene39542.t1	PhAP18.1	6.57171	7.14966	6.68993	6.76431	7.23918	6.43793
PH02Gene39660.t1	PhAP12.2	8.90952	5.67635	3.35229	5.3065	5.78758	5.19039
PH02Gene40930.t1	PhAP58.2	18.1334	16.3886	16.0523	17.8773	17.9641	19.9848
PH02Gene40954.t1	PhAP74.2	9.30202	9.55434	9.04894	3.48195	3.57423	3.9533
PH02Gene41848.t1	PhAP31.3	0	0	0	0	0	0
PH02Gene42037.t1	PhAP19.2	3.96975	3.84755	4.06461	3.37576	3.63845	3.16513
PH02Gene42380.t1	PhAP88.3	0	0	0	0	0	0
PH02Gene42501.t1	PhAP36.1	0.344757	0.375395	0.616995	0.220152	0.349217	0.326659
PH02Gene42502.t1	PhAP37.1	0.026606	0.026902	0	0.027609	0	0.021848
PH02Gene42937.t1	PhAP69.1	2.12421	2.1953	1.90913	2.17963	2.10675	2.44435
PH02Gene42938.t1	PhAP72.3	37.4814	36.3376	32.986	54.4987	50.76	55.5896
PH02Gene43082.t1	PhAP44/90.3	0	0	0	0	0	0
PH02Gene43267.t1	PhAP64.1	5.45157	5.60365	6.04084	7.57366	6.85925	7.97003
PH02Gene44811.t1	PhAP93.1	1.26511	1.27136	1.10501	0.621185	0.596119	0.473848
PH02Gene44813.t1	PhAP93.2	0.825076	0.867718	0.732278	0.556708	0.498172	0.439717
PH02Gene44814.t1	PhAP93.3	0.225476	0.379945	0.249819	0.779883	0.91644	0.699799
PH02Gene44815.t1	PhAP93.4	0	0.0784	0	0.026821	0	0.042459
PH02Gene44848.t1	PhAP93.6	0	0.023862	0.052305	0.097961	0.155416	0.096998
PH02Gene45811.t1	PhAP58/73.1	0	0.044864	0	0	0	0.018246
PH02Gene45812.t1	PhAP53.2	18.0667	17.6349	19.3052	28.3959	24.1915	27.9375
PH02Gene45954.t1	PhAP23.2	16.396	14.1647	17.1528	11.4378	13.4955	12.386
PH02Gene46770.t1	PhAP35.1	4.24903	4.37963	5.30895	3.76032	3.5663	3.20423
PH02Gene47708.t1	PhAP8/21.1	54.5824	54.7844	56.5214	51.5087	55.2291	50.4938
PH02Gene47709.t1	PhAP8/21.2	61.0611	59.2018	60.3394	93.203	96.5498	93.6772
PH02Gene47928.t1	PhAP7.3	23.9475	22.6321	21.3446	20.9273	18.4409	22.6811
PH02Gene47978.t1	PhAP88.8	10.4399	9.82715	11.7029	13.0273	13.5112	11.7776
PH02Gene48179.t1	PhAP88.6	0.125843	0.102526	0.069768	0.014492	0.061411	0.034623
PH02Gene48281.t1	PhAP13.1	11.3879	10.4289	9.51326	6.08504	6.47337	6.01997
PH02Gene48297.t1	PhAP20.1	7.69718	8.28819	6.595	15.1626	15.0895	15.7526
PH02Gene48476.t1	PhAP45.1	2.42455	2.63151	1.99797	2.34523	2.41223	2.89822
PH02Gene48636.t1	PhAP17.1	6.43046	6.82147	6.42292	4.71873	4.24088	4.83716
PH02Gene48838.t1	PhAP65.1	3.5043	2.75133	3.79158	2.47092	2.07617	2.52551
PH02Gene49013.t1	PhAP59.2	0.902229	1.06629	0.945142	1.05134	0.575057	1.17936
PH02Gene49310.t1	PhAP53.1	14.2953	15.4362	13.2908	17.4272	16.9361	19.3071
PH02Gene49858.t1	PhAP88.1	0.235996	0.241299	0.257499	0.484736	0.692216	0
PH02Gene50085.t1	PhAP56.1	0	0	0	0	0	0
PH02Gene50508.t1	PhAP8/21.4	1.16672	0.734264	0.90241	1.37285	1.59446	1.55886
PH02Gene50624.t1	PhAP56.2	0	0.025566	0	0	0	0
PH02Gene51366.t1	PhAP57.6	0	0	0	0	0	0
PH02Gene51367.t1	PhAP57.7	0	0	0	0	0	0
PH02Gene51460.t1	PhAP87.1	0.100417	0.059035	0.111258	0.074619	0.036733	0.041248
