# Supplementary material for: Genome-wide identification, evolution and expression analysis of the aspartic protease gene family during rapid growth of moso bamboo (Phyllostachys edulis) shoots
Source: BMC Genomics. 2021 Jan 10;22:45. doi: 10.1186/s12864-020-07290-7 (PMC7798191; doi:10.1186/s12864-020-07290-7)
Supplement: Supplementary file 11 — Additional file 11: Table S7. RT-qPCR primers used for PhAP genes. [file 12864_2020_7290_MOESM11_ESM.xlsx]

## Sheet: Sheet1
Table S7. qRT-PCR primers used for PhAP genes
Name	Gene ID	Label	Sequences (5'-3')
UBQ		F	GGGTCGTCCAGTGTCCTCTATTA
		R	TCAACCAAACCACTGTACCTCAG
PhAP15.1	PH02Gene00692.t1	F	ACCCCGGTTCTTCATCAACA
		R	ACTAGAGTCCGAGGTTTGGC
PhAP23.2	PH02Gene45954.t1	F	CATGCCCAGAACATTCACCA
		R	TGTGTTTGTCGTTTGGTGCA
PhAsp2.1	PH02Gene16249.t1	F	CGTTCTACCGGCCAACAAAG
		R	TGACAAGCACACCGAGAGA
PhAP49.1	PH02Gene23205.t1	F	AGCTCCGCACCGACTATATC
		R	GGGTCAAGATCGCTCAGAGT
PhAP43.1	PH02Gene18397.t1	F	AACAGCAACATCTCCTTCGC
		R	TCTGGGTCCGGTCCGAAG
PhAP9.2	PH02Gene39278.t1	F	ACAGTGGGGAGGGCATTATC
		R	TGGGATGGAAGAAACAGGCA
PhAP41.2	PH02Gene35825.t1	F	GCTGAACCGAGATGCTGATG
		R	CACAATAGCAGCGCATCCTT
PhAP25.2	PH02Gene05468.t1	F	ACAATCCCTCTCCTCCTCCT
		R	GAGTCACTGGCCAGCGAT
PhAP28.1	PH02Gene25701.t1	F	GGCCTCTTCAACAACGGAAT
		R	GTTCTGGATGAGTGGGGTGG
PhAP36.2	PH02Gene02167.t1	F	ACATACACCTACGGCGACTC
		R	TCTTCTTGGTGTCGTCGAGG
PhAP74.1	PH02Gene05084.t1	F	TGAACCCCAATCCTTCTGCT
		R	AGGAATCGCGAGGAATAGCA
PhAsp3.2	PH02Gene15818.t1	F	GTGTGCTCATTACCGACAGC
		R	GTGATCCCATGCTGCTTGAG
PhAsp3.1	PH02Gene32528.t1	F	GAGAGGGCAGATTGGATGGA
		R	CTCCCTGGATGAGCGGTAAT
